# Supplementary material for: Molecular simulation-aided self-adjuvanting nanoamplifier for cancer photoimmunotherapy
Source: Theranostics. 2025 Jan 20;15(6):2451–69. doi: 10.7150/thno.102653 (PMC11840747; doi:10.7150/thno.102653)
Supplement: Supplementary file 2 — Supplementary table. [file thnov15p2451s2.xlsx]

## Sheet: summary1
	TLR1/TLR2	TLR2/TLR6	UNC93B1/TLR3	TLR4/MD2	TLR7	TLR8
ZINC000000388658-1	-10.278	-8.283	-7.911	-7.591	-8.068	-6.503
ZINC000000040628-1	-9.661	-7.784	-7.107	-7.185	-6.644	-5.488
ZINC000000014036-1	-9.38	-8.598	-6.515	-7.274	-7.056	-7.589
ZINC000000000706-1	-9.328	-9.04	-6.787	-7.328	-6.265	-5.586
ZINC000000338120-1	-9.172	-9.33	-6.901	-7.352	-5.89	-5.799
ZINC000000047553-1	-9.171	-7.91	-6.976	-6.085	-6.098	-6.254
ZINC000000338122-1	-9.156	-9.06	-6.926	-8.277	-5.53	-5.175
ZINC000000003225-1	-9.149	-8.416	-6.202	-6.323	-7.114	-7.607
ZINC000000119983-1	-9.029	-8.511	-6.579	-7.21	-7.528	-4.959
ZINC000000002281-1	-9.021	-6.607	-5.694	-5.988	-5.199	-6.68
ZINC000000135453-1	-8.988	-9.442	-6.902	-6.983	-5.94	-4.765
ZINC000000005988-1	-8.947	-5.746	-8.041	-7.021	-6.79	-4.522
ZINC000000064232-1	-8.94	-8.745	-5.99	-8.256	-4.92	-6.543
ZINC000000265501-1	-8.871	-8.994	-7.431	-7.422	-7.098	-7.548
ZINC000000014168-1	-8.866	-8.016	-6.677	-6.849	-7.229	-4.331
ZINC000000024554-1	-8.847	-8.816	-6.976	-7.893	-6.777	-7.877
ZINC000000021406-1	-8.745	-8.744	-7.99	-6.522	-6.756	-4.705
ZINC000000156831-1	-8.739	-8.098	-6.449	-6.791	-6.442	-5.292
ZINC000000002226-1	-8.718	-8.088	-6.602	-7.47	-5.903	-7.02
ZINC000000051923-1	-8.712	-8.493	-6.361	-7.137	-6.538	-4.823
ZINC000000187287-1	-8.709	-8.648	-7.263	-7.566	-6.658	-5.385
ZINC000000006256-1	-8.692	-9.167	-7.427	-7.136	-6.662	-5.2
ZINC000000000014-1	-8.683	-8.006	-6.017	-5.738	-7.716	-5.618
ZINC000000265484-1	-8.664	-9.028	-6.593	-8.086	-6.4	-8.236
ZINC000000057658-1	-8.652	-8.707	-7.401	-7.331	-8.438	-8.115
ZINC000000057919-1	-8.649	-8.929	-5.835	-6.876	-7.745	-5.285
ZINC000000039111-1	-8.628	-7.601	-7.198	-7.238	-8.198	-6.805
ZINC000000085342-1	-8.62	-8.961	-6.995	-7.465	-6.707	-5.396
ZINC000000288961-1	-8.59	-7.786	-6.752	-6.207	-6.365	-3.808
ZINC000000306694-1	-8.533	-8.295	-6.971	-6.792	-5.373	-6.117
ZINC000000388551-1	-8.527	-8.133	-6.729	-7.491	-7.161	-6.043
ZINC000000039288-1	-8.496	-8.696	-7.387	-7.274	-5.567	-7.855
ZINC000000388079-2	-8.479	-5.364	-5.256	-5.131	-6.576	-3.357
ZINC000000006787-1	-8.465	-8.358	-5.152	-7.08	-7.302	-7.283
ZINC000000020259-1	-8.449	-8.375	-5.836	-5.971	-6.177	-6.636
ZINC000000338136-1	-8.442	-4.742	-5.928	-5.903	-5.592	-4.052
ZINC000000039435-1	-8.442	-8.64	-6.518	-7.381	-8.376	-4.836
ZINC000000044853-1	-8.437	-7.858	-5.84	-5.165	-5.63	-5.424
ZINC000000161951-1	-8.437	-8.832	-6.677	-7.884	-6.488	-3.952
ZINC000000105076-1	-8.422	-8.313	-7.82	-6.534	-8.083	-6.14
ZINC000000174790-1	-8.42	-9.052	-6.344	-5.912	-6.4	-5.352
ZINC000000030210-1	-8.387	-7.87	-6.856	-7.027	-7.321	-5.777
ZINC000000001419-1	-8.334	-8.949	-7.438	-6.674	-7.518	-5.756
ZINC000000338222-1	-8.328	-8.602	-7.959	-7.519	-5.586	-7.584
ZINC000000338128-1	-8.303	-5.304	-6.523	-7.552	-5.737	-4.386
ZINC000000113287-1	-8.301	-8.629	-6.897	-7.118	-6.913	-3.933
ZINC000000033299-1	-8.295	-8.747	-8.184	-7.624	-7.6	-5.353
ZINC000000012342-1	-8.287	-8.547	-6.002	-7.275	-7.102	-4.325
ZINC000000402623-1	-8.275	-6.872	-6.501	-7.695	-8.513	-9.092
ZINC000000306698-1	-8.27	-8.634	-6.873	-7.016	-5.388	-5.526
ZINC000000039092-1	-8.269	-8.375	-7.873	-6.72	-7.201	-5.245
ZINC000000403022-1	-8.238	-7.064	-6.406	-5.709	-5.074	-5.491
ZINC000000073693-1	-8.232	-8.257	-7.253	-5.829	-7.246	-8.032
ZINC000000001904-1	-8.229	-7.209	-6.059	-6.761	-7.661	-5.021
ZINC000000156701-1	-8.225	-6.596	-7.56	-7.565	-8.063	-6.979
ZINC000000039119-1	-8.212	-8.208	-6.803	-6.561	-6.925	-4.024
ZINC000000051924-1	-8.198	-7.059	-6.445	-7.418	-6.529	-5.229
ZINC000000338038-1	-8.186	-8.333	-8.157	-7.229	-7.251	-6.731
ZINC000000001100-1	-8.171	-8.792	-6.409	-6.31	-6.585	-7.877
ZINC000000001536-1	-8.168	-8.479	-6.581	-7.025	-7.405	-7.408
ZINC000000001624-1	-8.16	-7.7	-6.742	-6.991	-5.519	-4.937
ZINC000000391893-1	-8.144	-8.331	-8.015	-6.953	-6.787	-6.341
ZINC000000189892-1	-8.141	-9.278	-6.614	-7.651	-6.566	-6.207
ZINC000000001930-1	-8.137	-8.58	-6.43	-6.239	-6.877	-7.026
ZINC000000056556-1	-8.134	-8.445	-5.983	-6.827	-6.69	-5.001
ZINC000000056792-1	-8.117	-4.844	-5.751	-6.333	-6.184	-4.255
ZINC000000265524-1	-8.105	-8.109	-6.036	-6.658	-5.29	-6.17
ZINC000000338223-1	-8.095	-8.296	-7.656	-6.055	-6.103	-4.277
ZINC000000004046-1	-8.084	-8.441	-6.929	-7.09	-7.756	-5.477
ZINC000000120273-1	-8.082	-8.502	-6.285	-6.6	-7.358	-8.04
ZINC000000004749-1	-8.078	-8.548	-6.659	-6.645	-7.245	-5.946
ZINC000000338283-1	-8.074	-7.804	-6.344	-7.223	-7.5	-6.055
ZINC000000035529-1	-8.06	-7.731	-6.818	-6.455	-6.918	-4.024
ZINC000000039451-1	-8.055	-8.651	-7.226	-6.24	-7.619	-4.404
ZINC000000031166-1	-8.048	-8.235	-5.091	-6.016	-6.398	-5.9
ZINC000000320695-1	-8.048	-8.9	-6.606	-6.426	-5.199	-5.817
ZINC000000014168-2	-8.044	-5.829	-4.485	-5.709	-7.63	-3.756
ZINC000000058171-1	-8.041	-5.4	-7.269	-7.024	-5.907	-5.924
ZINC000000155677-1	-8.033	-8.265	-6.317	-7.112	-6.44	-5.583
ZINC000000011544-1	-8.008	-8.174	-6.887	-7.746	-6.726	-5.052
ZINC000000156275-1	-8	-8.108	-6.691	-6.963	-6.57	-5.085
ZINC000000028037-1	-7.975	-8.416	-6.007	-6.705	-5.82	-3.955
ZINC000000165587-1	-7.959	-8.022	-6.139	-6.767	-6.065	-5.846
ZINC000000001219-1	-7.959	-7.513	-7.174	-6.761	-6.538	-6.195
ZINC000000157526-1	-7.923	-7.64	-7.207	-6.411	-5.338	-8.094
ZINC000000001645-1	-7.913	-8.111	-6.36	-6.001	-6.83	-4.766
ZINC000000105082-1	-7.91	-8.574	-6.343	-6.567	-7.944	-7.898
ZINC000000000056-1	-7.902	-7.372	-5.772	-5.875	-6.255	-5.747
ZINC000000057588-1	-7.896	-6.285	-6.387	-7.196	-5.421	-6.58
ZINC000000186764-1	-7.879	-8.651	-5.513	-7.477	-8.055	-6.131
ZINC000000001651-1	-7.862	-7.169	-6.875	-7.263	-5.174	-5.149
ZINC000000000857-1	-7.861	-7.081	-5.32	-6.54	-7.348	-6.998
ZINC000000338304-1	-7.848	-7.933	-7.281	-7.232	-6.404	-6.672
ZINC000000404457-1	-7.846	-8.205	-6.541	-6.342	-7.803	-5.794
ZINC000000119985-1	-7.818	-6.426	-6.316	-7.585	-7.01	-6.612
ZINC000000338123-1	-7.812	-5.325	-5.74	-6.026	-6.309	-4.918
ZINC000000158606-1	-7.812	-7.585	-6.292	-7.222	-7.276	-4.206
ZINC000000197799-1	-7.796	-8.292	-6.206	-5.697	-5.257	-6.093
ZINC000000000733-1	-7.793	-7.519	-5.326	-5.71	-4.875	-7.877
ZINC000000004935-1	-7.789	-8.537	-5.615	-6.592	-7.425	-6.888
ZINC000000001369-1	-7.787	-8.202	-6.22	-6.891	-6.218	-4.76
ZINC000000246073-1	-7.786	-8.55	-6.499	-7.152	-6.743	-6.424
ZINC000000338143-1	-7.783	-9.253	-7.225	-7.002	-6.344	-5.279
ZINC000000001785-1	-7.782	-8.524	-7.039	-5.969	-8.194	-6.952
ZINC000000391976-1	-7.769	-8.15	-7.269	-7.79	-7.462	-8.079
ZINC000000391840-1	-7.765	-7.785	-7.684	-8.262	-7.453	-9.718
ZINC000000000558-1	-7.757	-7.599	-5.604	-5.449	-6.043	-7.369
ZINC000000000566-1	-7.75	-6.111	-5.528	-6.2	-6.487	-3.594
ZINC000000395674-1	-7.748	-7.452	-5.228	-6.216	-5.127	-5.681
ZINC000000028038-1	-7.743	-8.178	-5.956	-5.888	-6.313	-4.014
ZINC000000119978-1	-7.733	-7.554	-7.057	-5.873	-8.42	-5.052
ZINC000000265504-1	-7.702	-7.993	-6.991	-7.342	-6.662	-8.155
ZINC000000074836-1	-7.698	-8.579	-5.7	-5.904	-5.268	-6.9
ZINC000000338284-1	-7.694	-7.99	-7.029	-7.565	-6.901	-4.825
ZINC000000225561-1	-7.688	-7.362	-6.618	-7.385	-6.873	-5.965
ZINC000000154632-1	-7.673	-5.473	-5.293	-6.502	-5.372	-4.242
ZINC000000158634-1	-7.671	-6.818	-5.428	-6.952	-6.91	-5.16
ZINC000000000961-2	-7.67	-5.258	-5.784	-6.433	-5.84	-4.809
ZINC000000225579-1	-7.661	-7.565	-7.018	-6.122	-6.336	-4.34
ZINC000000404411-1	-7.633	-7.58	-6.423	-6.723	-6.233	-5.391
ZINC000000057674-1	-7.628	-7.64	-6.922	-7.324	-6.971	-6.655
ZINC000000164617-1	-7.622	-7.196	-5.972	-6.228	-6.098	-5.116
ZINC000000057675-1	-7.619	-7.927	-6.322	-6.225	-6.592	-3.558
ZINC000000225578-1	-7.618	-6.738	-7.097	-6.881	-7.129	-4.838
ZINC000000007267-1	-7.606	-8.663	-6.47	-6.356	-7.105	-4.643
ZINC000000001082-1	-7.603	-5.621	-5.209	-5.867	-5.142	-4.886
ZINC000000338302-1	-7.59	-8.06	-6.375	-6.828	-7.616	-5.603
ZINC000000157548-1	-7.581	-8.908	-5.712	-5.999	-6.408	-6.713
ZINC000000078659-1	-7.576	-8.779	-7.006	-7.492	-8.168	-5.713
ZINC000000035527-1	-7.568	-8.161	-5.843	-5.412	-6.674	-7.948
ZINC000000000187-2	-7.567	-7.765	-6.5	-5.385	-5.656	-5.635
ZINC000000389626-1	-7.562	-7.627	-5.496	-5.911	-5.294	-5.474
ZINC000000338221-1	-7.547	-7.879	-6.082	-6.867	-7.327	-5.182
ZINC000000338233-1	-7.545	-6.911	-5.483	-5.605	-6.115	-4.645
ZINC000000407059-1	-7.531	-7.912	-6.407	-7.066	-6.153	-7.761
ZINC000000039313-1	-7.527	-8.903	-6.77	-7.512	-7.613	-7.661
ZINC000000388776-1	-7.525	-6.129	-6.395	-6.842	-6.314	-3.836
ZINC000000035533-1	-7.52	-7.988	-6.812	-6.136	-6.026	-4.168
ZINC000000388293-1	-7.511	-6.685	-4.835	-5.895	-4.98	-4.662
ZINC000000056555-1	-7.499	-7.668	-7.657	-6.841	-6.295	-4.47
ZINC000000016460-1	-7.499	-6.218	-6.668	-5.95	-6.11	-4.993
ZINC000000401218-1	-7.473	-7.617	-6.977	-7.171	-6.661	-5.857
ZINC000000151915-1	-7.469	-7.289	-7.039	-6.714	-6.367	-4.692
ZINC000000265490-1	-7.46	-7.62	-5.682	-7.054	-7.449	-5.038
ZINC000000165598-1	-7.457	-6.632	-5.905	-6.326	-6.097	-4.546
ZINC000000119434-1	-7.443	-8.243	-6.622	-7.504	-5.909	-7.105
ZINC000000394315-1	-7.442	-6.564	-4.303	-5.845	-5.362	-4.788
ZINC000000109841-1	-7.434	-7.934	-4.64	-6.979	-5.604	-7.252
ZINC000000001382-1	-7.433	-7.669	-6.615	-6.503	-7.855	-4.307
ZINC000000001953-1	-7.42	-6.324	-5.53	-6.292	-6.591	-5.587
ZINC000000113309-1	-7.419	-7.417	-6.001	-6.54	-7.187	-5.46
ZINC000000105086-1	-7.408	-7.619	-6.904	-7.305	-7.003	-6.096
ZINC000000388546-1	-7.398	-5.996	-5.243	-5.861	-5.936	-5.262
ZINC000000001645-2	-7.397	-7.726	-5.657	-5.542	-6.646	-5.278
ZINC000000039091-1	-7.388	-7.555	-7.039	-5.851	-6.941	-7.08
ZINC000000074709-1	-7.382	-6.981	-6.449	-6.779	-6.283	-4.83
ZINC000000389516-1	-7.374	-6.421	-5.74	-6.615	-5.042	-6.537
ZINC000000057623-1	-7.365	-7.83	-4.693	-6.056	-5.315	-7.962
ZINC000000039525-1	-7.35	-7.212	-5.689	-5.621	-5.962	-5.192
ZINC000000056510-1	-7.341	-6.706	-7.442	-7.074	-6.23	-7.169
ZINC000000028447-1	-7.34	-6.959	-6.025	-6.736	-7.003	-4.716
ZINC000000039527-1	-7.339	-7.44	-5.537	-5.306	-6.249	-5.209
ZINC000000155456-1	-7.335	-6.213	-5.312	-6.063	-6.22	-5.497
ZINC000000058116-1	-7.329	-7.481	-6.257	-7.411	-7.851	-6.985
ZINC000000153019-1	-7.324	-6.914	-5.142	-5.845	-6.52	-4.344
ZINC000000031963-1	-7.322	-7.426	-7.173	-6.703	-6.691	-5.663
ZINC000000044851-1	-7.308	-7.705	-6.855	-6.893	-6.421	-4.447
ZINC000000120283-1	-7.303	-6.254	-6.333	-7.107	-7.269	-7.385
ZINC000000402960-1	-7.279	-8.173	-6.626	-5.998	-6.803	-6.294
ZINC000000098166-1	-7.263	-6.544	-5.52	-6.27	-5.842	-5.545
ZINC000000388198-1	-7.262	-7.462	-4.842	-6.117	-7.069	-8.055
ZINC000000314951-1	-7.257	-6.472	-5.75	-6.375	-7.072	-4.374
ZINC000000001799-1	-7.245	-6.995	-4.739	-5.945	-6.011	-5.43
ZINC000000153936-1	-7.244	-6.948	-5.743	-6.144	-6.439	-7.252
ZINC000000265451-1	-7.239	-8.209	-6.454	-7.782	-5.779	-5.743
ZINC000000391826-1	-7.22	-6.958	-5.818	-6.089	-5.309	-7.321
ZINC000000164777-1	-7.217	-6.917	-4.991	-5.659	-6.491	-4.89
ZINC000000058113-1	-7.216	-8.299	-6.939	-6.951	-6.702	-4.789
ZINC000000119988-1	-7.21	-8.589	-6.62	-6.971	-8.437	-5.59
ZINC000000162515-1	-7.198	-6.608	-5.382	-6.74	-5.854	-5.868
ZINC000000000857-2	-7.195	-7.737	-4.312	-5.89	-7.69	-4.702
ZINC000000021789-1	-7.189	-6.548	-5.132	-6.341	-5.555	-6.826
ZINC000000000056-2	-7.186	-6.855	-6.277	-5.857	-6.241	-5.672
ZINC000000338331-1	-7.185	-7.131	-7.062	-7.875	-5.926	-6.179
ZINC000000157405-1	-7.185	-6.239	-5.187	-7.002	-6.131	-5.502
ZINC000000404444-1	-7.172	-6.58	-5.863	-7.08	-6.07	-5.024
ZINC000000157134-1	-7.172	-6.983	-5.509	-6.537	-4.937	-5.096
ZINC000000164504-1	-7.172	-6.378	-5.269	-6.63	-6.442	-5.469
ZINC000000407096-1	-7.167	-7.531	-6.025	-6.119	-6.431	-4.624
ZINC000000001906-2	-7.16	-6.739	-5.38	-5.582	-5.832	-4.793
ZINC000000157527-1	-7.142	-6.286	-5.401	-5.833	-6.059	-5.227
ZINC000000125011-1	-7.132	-6.327	-6.041	-5.826	-6.224	-4.518
ZINC000000156904-1	-7.131	-7.592	-5.384	-6.006	-6.752	-5.514
ZINC000000001579-1	-7.131	-7.102	-4.476	-5.851	-5.744	-5.003
ZINC000000197799-2	-7.117	-7.019	-5.339	-5.163	-4.162	-5.237
ZINC000000049154-2	-7.11	-5.7	-3.603	-5.401	-4.371	-5.4
ZINC000000001083-1	-7.109	-8.576	-5.906	-7.515	-6.631	-6.863
ZINC000000265414-1	-7.108	-7.054	-6.205	-6.537	-6.627	-7.298
ZINC000000093069-1	-7.106	-7.894	-6.175	-6.767	-6.232	-5.204
ZINC000000403588-1	-7.1	-7.259	-5.579	-5.996	-4.753	-6.204
ZINC000000391192-1	-7.094	-6.739	-5.891	-6.014	-6.575	-4.424
ZINC000000002028-1	-7.085	-6.784	-5.118	-5.981	-5.681	-6.078
ZINC000000039090-1	-7.078	-7.347	-6.282	-5.861	-5.037	-7.192
ZINC000000001912-1	-7.062	-8.055	-7.381	-7.024	-6.819	-7.206
ZINC000000152996-1	-7.05	-7.014	-5.206	-6.506	-5.853	-5.518
ZINC000000157545-1	-7.035	-8.439	-5.965	-5.854	-6.67	-7.101
ZINC000000388428-1	-7.03	-6.914	-5.455	-5.776	-5.712	-5.657
ZINC000000049154-1	-7.019	-5.741	-3.661	-4.075	-4.303	-5.018
ZINC000000199444-1	-7.018	-6.685	-5.86	-5.599	-6.453	-4.299
ZINC000000296185-1	-7.002	-7.075	-6.867	-6.841	-7.11	-4.31
ZINC000000057905-1	-6.995	-8.488	-7.014	-7.161	-5.949	-6.805
ZINC000000149577-1	-6.993	-5.955	-4.77	-5.522	-6.086	-5.518
ZINC000000239015-1	-6.981	-6.566	-5.286	-5.677	-5.687	-6.103
ZINC000000041291-1	-6.977	-8.225	-7.595	-7.258	-6.096	-7.627
ZINC000000152673-1	-6.976	-7.183	-5.705	-6.481	-5.595	-5.734
ZINC000000391177-1	-6.966	-6.383	-7.299	-6.655	-6.212	-5.209
ZINC000000388462-1	-6.964	-7.153	-6.524	-6.407	-6.258	-5.361
ZINC000000338132-1	-6.957	-8.751	-6.636	-7.019	-6.277	-5.606
ZINC000000001287-1	-6.952	-6.114	-5.46	-5.044	-5.81	-3.892
ZINC000000338406-1	-6.95	-7.08	-6.282	-6.496	-5.779	-6.113
ZINC000000404784-1	-6.943	-7.473	-5.856	-5.85	-5.069	-3.861
ZINC000000057143-1	-6.941	-7.202	-6.314	-6.655	-6.777	-6.215
ZINC000000057753-1	-6.939	-7.242	-5.818	-6.768	-6.34	-5.453
ZINC000000226366-1	-6.938	-7.532	-7.41	-6.58	-7.784	-6.072
ZINC000000391975-1	-6.927	-5.847	-5.705	-5.258	-7.221	-5.883
ZINC000000164581-1	-6.917	-5.993	-4.454	-5.384	-4.235	-4.611
ZINC000000033882-1	-6.91	-6.432	-5.524	-5.72	-5.026	-7.534
ZINC000000157525-1	-6.908	-6.371	-4.866	-5.242	-5.426	-5.567
ZINC000000157077-2	-6.896	-7.012	-5.221	-5.478	-5.801	-4.722
ZINC000000157067-1	-6.896	-6.846	-5.077	-6.343	-6.248	-5.448
ZINC000000002067-1	-6.894	-5.951	-5.407	-6.462	-6.095	-6.693
ZINC000000057672-1	-6.891	-8.484	-7.204	-7.247	-5.708	-4.354
ZINC000000160784-1	-6.889	-6.681	-4.991	-6.082	-4.868	-6.145
ZINC000000391883-1	-6.881	-6.694	-5.099	-5.796	-4.902	-5.684
ZINC000000000187-1	-6.879	-7.752	-5.447	-5.387	-6.911	-4.616
ZINC000000156709-1	-6.874	-6.417	-5.565	-6.163	-5.239	-5.161
ZINC000000384863-1	-6.87	-6.435	-7.369	-6.517	-6.018	-4.771
ZINC000000388061-1	-6.868	-6.915	-5.485	-6.063	-5.581	-4.538
ZINC000000153731-1	-6.86	-6.168	-5.233	-6.291	-5.439	-6.139
ZINC000000058187-1	-6.856	-6.84	-7.327	-6.569	-6.395	-7.746
ZINC000000155371-1	-6.855	-6.188	-5.757	-6.316	-6.313	-5.651
ZINC000000155911-1	-6.854	-7.82	-5.881	-5.134	-6.182	-5.591
ZINC000000025159-1	-6.851	-7.886	-5.406	-7.623	-6.585	-4.927
ZINC000000049153-1	-6.848	-6.493	-6.475	-7.488	-6.107	-5.917
ZINC000000404389-1	-6.847	-6.681	-5.391	-5.777	-5.924	-5.025
ZINC000000213065-1	-6.844	-7.418	-5.303	-5.562	-5.332	-4.162
ZINC000000048395-1	-6.836	-7.6	-5.942	-6.929	-5.574	-5.029
ZINC000000406908-1	-6.835	-7.013	-5.378	-6.328	-5.328	-5.107
ZINC000000013245-1	-6.828	-6.685	-5.241	-6.025	-5.295	-5.371
ZINC000000391936-1	-6.828	-7.863	-5.378	-6.863	-5.668	-4.182
ZINC000000225559-1	-6.828	-8.174	-6.662	-7.332	-6.837	-7.014
ZINC000000338037-1	-6.822	-8.616	-6.899	-6.851	-7.054	-7.407
ZINC000000332752-1	-6.799	-5.533	-5.659	-5.723	-5.48	-5.9
ZINC000000330136-1	-6.795	-6.964	-6.407	-6.524	-5.672	-5.363
ZINC000000001021-1	-6.794	-6.818	-6.165	-6.208	-6.832	-4.372
ZINC000000105309-1	-6.773	-8.722	-7.501	-6.992	-6.37	-4.622
ZINC000000338275-1	-6.767	-6.2	-5.452	-6.489	-5.732	-4.737
ZINC000000005614-1	-6.757	-6.839	-5.727	-6.542	-6.416	-6.692
ZINC000000402986-1	-6.752	-6.164	-5.875	-6.033	-5.972	-5.164
ZINC000000164388-1	-6.752	-6.616	-4.968	-6.066	-4.985	-5.364
ZINC000000388757-1	-6.738	-6.733	-4.977	-6.523	-6.045	-6.431
ZINC000000157414-1	-6.731	-7.293	-4.936	-5.734	-6.319	-5.39
ZINC000000151786-1	-6.729	-5.673	-5.836	-6.651	-6.373	-4.552
ZINC000000281902-1	-6.728	-7.035	-5.597	-6.471	-7.056	-4.942
ZINC000000001712-1	-6.726	-6.654	-4.911	-5.97	-5.102	-5.034
ZINC000000105196-1	-6.712	-6.777	-5.148	-5.886	-6.169	-5.785
ZINC000000156899-1	-6.706	-6.577	-6.649	-5.922	-7.198	-5.09
ZINC000000013245-2	-6.703	-4.622	-5.185	-5.965	-5.384	-4.875
ZINC000000154564-1	-6.702	-6.648	-5.805	-6.314	-6.312	-4.298
ZINC000000074155-1	-6.697	-7.792	-6.599	-7.112	-6.178	-8.373
ZINC000000157150-1	-6.696	-7.234	-5.811	-6.517	-5.976	-5.681
ZINC000000266964-1	-6.695	-6.358	-5.039	-6.128	-5.167	-5.755
ZINC000000388238-1	-6.693	-6.698	-5.09	-6.184	-6.111	-6.288
ZINC000000001554-1	-6.693	-6.366	-5.863	-6.165	-6.934	-4.995
ZINC000000160446-1	-6.687	-7.58	-5.8	-6.403	-6.037	-4.779
ZINC000000164447-1	-6.686	-6.642	-6	-6.16	-4.931	-5.045
ZINC000000332748-1	-6.676	-5.573	-5.75	-6.063	-5.657	-4.695
ZINC000000265517-1	-6.674	-6.736	-5.696	-6.219	-7.052	-4.939
ZINC000000156868-1	-6.669	-7.317	-5.896	-5.655	-5.784	-4.378
ZINC000000001677-1	-6.668	-7.505	-6.461	-6.475	-6.929	-4.898
ZINC000000074801-1	-6.667	-5.689	-5.025	-5.849	-5.236	-5.966
ZINC000000000186-1	-6.667	-5.021	-6.747	-5.997	-7.068	-5.554
ZINC000000336939-1	-6.665	-6.292	-5.375	-6.109	-5.657	-5.488
ZINC000000086978-1	-6.654	-7.092	-6.377	-7.272	-6.62	-5.858
ZINC000000388544-1	-6.653	-6.267	-5.986	-5.837	-6.218	-5.074
ZINC000000388086-1	-6.65	-6.625	-5.185	-6.142	-5.046	-6.333
ZINC000000134601-1	-6.645	-7.815	-5.903	-5.716	-6.315	-4.944
ZINC000000388754-1	-6.643	-5.364	-5.297	-5.655	-5.889	-4.994
ZINC000000405329-1	-6.643	-6.683	-5.141	-6.321	-5.301	-6.438
ZINC000000019726-1	-6.641	-7.139	-5.795	-6.112	-6.495	-4.454
ZINC000000001551-1	-6.64	-8.193	-7.327	-7.256	-5.609	-6.677
ZINC000000155206-1	-6.639	-5.768	-4.756	-5.178	-4.596	-4.737
ZINC000000136152-1	-6.629	-6.034	-4.411	-6.618	-6.767	-5.32
ZINC000000005878-1	-6.628	-7.492	-5.649	-5.959	-5.674	-5.657
ZINC000000388762-1	-6.626	-6.62	-4.431	-5.497	-4.586	-5.277
ZINC000000049583-1	-6.622	-7.221	-5.766	-6.841	-6.371	-5.535
ZINC000000388067-1	-6.622	-5.249	-5.79	-6.072	-6.645	-5.438
ZINC000000157062-1	-6.621	-7.033	-5.244	-5.306	-5.725	-6.231
ZINC000000153933-1	-6.616	-6.719	-5.715	-6	-5.762	-6.736
ZINC000000090750-1	-6.604	-6.78	-5.781	-6.102	-7.253	-4.382
ZINC000000105246-1	-6.599	-5.411	-5.977	-6.022	-5.69	-4.75
ZINC000000403548-1	-6.596	-6.429	-5.023	-6.159	-5.18	-5.466
ZINC000000388712-1	-6.587	-6.242	-5.643	-6.083	-5.88	-5.502
ZINC000000394208-1	-6.58	-6.221	-5.392	-5.99	-5.047	-4.701
ZINC000000058111-1	-6.57	-7.552	-6.615	-6.304	-6.734	-4.769
ZINC000000038028-1	-6.567	-5.97	-5.558	-6.879	-7.892	-5.875
ZINC000000035525-1	-6.566	-7.196	-5.336	-6.146	-5.599	-5.05
ZINC000000002233-1	-6.563	-6.228	-4.415	-6.011	-5.839	-7.217
ZINC000000058172-1	-6.557	-6.526	-4.806	-6.343	-5.807	-4.076
ZINC000000392017-1	-6.548	-5.927	-5.399	-6.044	-5.949	-5.793
ZINC000000058125-1	-6.539	-6.531	-6.505	-6.003	-6.391	-4.591
ZINC000000388166-1	-6.53	-5.877	-5.613	-5.86	-6.551	-5.483
ZINC000000157077-1	-6.53	-6.316	-6.044	-5.373	-5.976	-5.099
ZINC000000001011-1	-6.529	-5.202	-5.315	-5.985	-6.228	-5.012
ZINC000000056654-1	-6.526	-6.421	-6.428	-6.093	-6.215	-5.574
ZINC000000153239-2	-6.525	-5.76	-5.584	-5.33	-4.198	-4.45
ZINC000000057908-1	-6.518	-6.872	-6.272	-6.195	-6.172	-7.656
ZINC000000166877-1	-6.515	-7.629	-6.129	-6.429	-5.752	-5.766
ZINC000000388079-1	-6.514	-7.004	-5.981	-5.327	-6.191	-4.688
ZINC000000402831-1	-6.503	-6.809	-6.162	-5.104	-6.431	-5.394
ZINC000000391815-1	-6.502	-5.984	-5.433	-6.698	-6.605	-5.016
ZINC000000000961-1	-6.496	-7.425	-5.507	-6.53	-6.726	-5.821
ZINC000000001507-1	-6.49	-6.03	-5.219	-5.715	-5.928	-5.343
ZINC000000391885-1	-6.465	-7.091	-5.799	-5.565	-6.264	-4.495
ZINC000000405113-1	-6.463	-6.737	-5.722	-6.383	-4.981	-5.406
ZINC000000057733-1	-6.449	-7.221	-5.646	-6.273	-6.684	-4.763
ZINC000000391406-2	-6.448	-6.529	-4.991	-5.659	-6.423	-5.705
ZINC000000057731-1	-6.444	-6.389	-6.077	-6.901	-7.129	-6.949
ZINC000000152503-1	-6.433	-6.328	-5.814	-5.846	-5.6	-4.782
ZINC000000199415-1	-6.432	-6.381	-6.415	-6.151	-6.097	-5.32
ZINC000000157146-1	-6.428	-6.999	-5.753	-6.025	-5.273	-5.174
ZINC000000388044-1	-6.417	-6.668	-5.185	-5.741	-6.431	-3.612
ZINC000000336322-1	-6.407	-5.881	-6.59	-6.247	-7.107	-5.762
ZINC000000013246-1	-6.402	-6.24	-5.467	-6.263	-5.655	-4.675
ZINC000000058222-1	-6.402	-6.925	-5.504	-6.614	-6.437	-6.879
ZINC000000164563-1	-6.396	-6.573	-5.724	-5.603	-5.261	-4.592
ZINC000000137119-1	-6.392	-6.022	-5.411	-5.92	-5.594	-4.424
ZINC000000073700-1	-6.388	-6.189	-7.372	-6.91	-7.094	-7.686
ZINC000000394923-1	-6.384	-7.259	-5.823	-6.521	-7.465	-7.064
ZINC000000001504-1	-6.384	-6.328	-5.604	-6.445	-5.837	-4.819
ZINC000000155697-1	-6.377	-7.907	-6.086	-7.13	-8.106	-6.303
ZINC000000000491-1	-6.369	-7.729	-5.483	-5.317	-5.479	-6.147
ZINC000000338330-1	-6.368	-6.404	-6.832	-6.584	-6.659	-5.369
ZINC000000113473-1	-6.367	-6.672	-5.928	-6.362	-6.433	-4.896
ZINC000000031165-1	-6.364	-6.17	-5.949	-6.868	-6.86	-5.131
ZINC000000391122-1	-6.359	-6.411	-5.028	-6.63	-5.24	-5.452
ZINC000000002169-2	-6.342	-5.891	-4.936	-5.369	-4.943	-4.754
ZINC000000000052-1	-6.325	-7.658	-6.67	-6.368	-6.473	-4.066
ZINC000000080786-1	-6.313	-6.689	-5.077	-5.532	-6.947	-4.814
ZINC000000161294-1	-6.31	-6.329	-5.931	-6.381	-6.207	-5.352
ZINC000000388090-1	-6.309	-6.714	-5.889	-5.766	-7.04	-5.119
ZINC000000039811-1	-6.308	-6.176	-5.245	-5.922	-6.512	-5.659
ZINC000000087933-1	-6.3	-6.428	-5.556	-5.408	-5.674	-4.868
ZINC000000001798-1	-6.294	-6.405	-5.488	-5.877	-6.627	-4.944
ZINC000000157015-1	-6.284	-5.733	-4.404	-5.434	-5.376	-5.358
ZINC000000025672-1	-6.282	-8.121	-6	-7.269	-6.022	-4.495
ZINC000000338309-1	-6.277	-8.242	-6.482	-5.3	-6.618	-4.657
ZINC000000391550-1	-6.276	-6.403	-6.633	-6.366	-6.022	-5.8
ZINC000000388242-1	-6.249	-6.007	-5.449	-6.132	-6.606	-5.846
ZINC000000393126-1	-6.246	-6.819	-6.603	-5.109	-5.888	-5.11
ZINC000000158421-2	-6.246	-5.056	-4.66	-5.144	-5.427	-5.301
ZINC000000156386-1	-6.232	-6.336	-5.829	-6.298	-5.656	-4.486
ZINC000000002137-1	-6.231	-7.045	-5.494	-5.804	-6.112	-4.856
ZINC000000000491-2	-6.212	-7.332	-5.138	-5.601	-5.106	-4.167
ZINC000000073032-1	-6.199	-6.599	-6.357	-5.621	-6.805	-6.213
ZINC000000016592-1	-6.192	-6.162	-6.021	-5.994	-5.773	-5.924
ZINC000000393900-1	-6.189	-6.884	-5.337	-6.239	-4.89	-3.345
ZINC000000155911-2	-6.186	-7.513	-5.23	-5.486	-5.521	-4.955
ZINC000000330141-1	-6.184	-6.434	-4.874	-6.267	-5.467	-5.616
ZINC000000314324-1	-6.178	-6.817	-6.195	-5.341	-7.393	-3.118
ZINC000000152926-1	-6.177	-6.249	-5.551	-5.792	-5.709	-5.604
ZINC000000057754-1	-6.175	-6.042	-6.366	-6.37	-6.307	-6.822
ZINC000000391191-1	-6.174	-6.884	-5.473	-6.605	-5.606	-4.821
ZINC000000001311-1	-6.167	-6.722	-6.733	-6.844	-6.675	-6.546
ZINC000000156571-1	-6.159	-6.447	-4.932	-6.109	-6.314	-4.289
ZINC000000393724-1	-6.157	-6.714	-5.559	-6.285	-5.081	-5.293
ZINC000000002050-1	-6.152	-5.054	-5.974	-6.53	-6.103	-4.495
ZINC000000404273-1	-6.143	-6.159	-5.261	-5.737	-5.087	-5.027
ZINC000000152561-1	-6.14	-6.452	-5.757	-5.969	-5.85	-6.138
ZINC000000394334-1	-6.105	-6.33	-5.054	-6.053	-6.113	-4.842
ZINC000000000490-1	-6.094	-5.725	-4.746	-4.804	-5.041	-4.888
ZINC000000392003-1	-6.089	-5.448	-5.419	-6.416	-6.736	-4.426
ZINC000000402785-1	-6.089	-7.262	-7.051	-6.772	-5.638	-4.682
ZINC000000391984-1	-6.089	-6.492	-5.892	-5.224	-5.905	-4.772
ZINC000000391984-1	-6.089	-6.492	-5.892	-5.224	-5.905	-4.772
ZINC000000113415-1	-6.086	-6.408	-5.611	-3.578	-4.644	-3.116
ZINC000000057171-1	-6.083	-6.075	-6.106	-5.135	-5.663	-6.172
ZINC000000136152-2	-6.082	-6.974	-5.119	-5.984	-6.693	-3.574
ZINC000000327584-1	-6.076	-4.937	-4.277	-5.178	-5.713	-3.543
ZINC000000388251-1	-6.075	-6.149	-5.364	-5.481	-5.536	-4.715
ZINC000000265434-1	-6.075	-7.587	-6.345	-6.758	-5.521	-4.354
ZINC000000391156-1	-6.059	-6.585	-5.114	-5.483	-5.272	-4.255
ZINC000000402761-1	-6.054	-6.971	-5.674	-6.383	-7.057	-4.663
ZINC000000388545-1	-6.049	-6.201	-5.247	-5.965	-5.926	-5.571
ZINC000000154666-1	-6.038	-6.155	-5.127	-5.592	-5.481	-4.248
ZINC000000135449-1	-6.036	-5.627	-6.306	-5.895	-7.216	-3.858
ZINC000000120179-1	-6.018	-6.085	-6.534	-7.029	-7.148	-5.426
ZINC000000336705-1	-6.017	-5.481	-4.972	-5.307	-4.496	-4.969
ZINC000000394662-1	-6.01	-5.696	-5.287	-4.675	-7.092	-5.337
ZINC000000391406-1	-5.998	-6.53	-5.061	-5.703	-6.889	-4.38
ZINC000000389532-1	-5.996	-7.118	-6.946	-6.518	-6.772	-5.904
ZINC000000001706-1	-5.982	-7.067	-5.702	-6.55	-6.994	-4.564
ZINC000000155806-1	-5.98	-8.471	-6.473	-6.571	-8.619	-4.512
ZINC000000057165-1	-5.974	-6.191	-5.261	-5.057	-5.448	-4.925
ZINC000000164488-1	-5.973	-6.173	-4.9	-6.259	-6.021	-4.788
ZINC000000074838-1	-5.967	-7.789	-5.975	-5.935	-5.737	-5.786
ZINC000000056550-1	-5.962	-6.369	-5.228	-5.201	-5.503	-5.776
ZINC000000388567-1	-5.96	-6.748	-5.668	-6.198	-7.074	-5.106
ZINC000000001309-1	-5.943	-6.59	-5.609	-5.748	-4.898	-4.16
ZINC000000058258-1	-5.943	-6.092	-5.142	-6.298	-6.128	-5.862
ZINC000000155364-1	-5.932	-6.173	-4.88	-6.358	-5.54	-4.893
ZINC000000406991-1	-5.929	-5.817	-5.2	-5.148	-5.861	-5.223
ZINC000000081248-1	-5.927	-7.289	-6.089	-5.624	-6.578	-5.563
ZINC000000031164-1	-5.926	-6.808	-5.696	-6.512	-6.844	-5.484
ZINC000000001411-1	-5.916	-5.818	-5.015	-6.273	-5.079	-4.99
ZINC000000002054-1	-5.913	-6.132	-4.098	-5.897	-4.56	-4.19
ZINC000000396101-1	-5.886	-7.349	-5.472	-5.39	-5.807	-5.58
ZINC000000335431-1	-5.875	-5.908	-5.95	-5.746	-5.76	-5.542
ZINC000000338302-2	-5.867	-7.033	-6.034	-5.654	-7.354	-4.142
ZINC000000001906-1	-5.866	-5.315	-5.536	-6.073	-7.155	-4.19
ZINC000000064859-1	-5.857	-6.484	-5.62	-5.173	-6.829	-4.01
ZINC000000336205-1	-5.844	-6.864	-6.581	-6.508	-6.27	-4.679
ZINC000000080786-2	-5.844	-6.213	-4.826	-5.57	-6.082	-5.187
ZINC000000153654-1	-5.833	-6.349	-5.156	-6.126	-6.134	-5.945
ZINC000000388662-1	-5.831	-6.023	-4.468	-5.852	-6.284	-3.922
ZINC000000391812-1	-5.828	-5.902	-5.44	-6.785	-4.438	-5.157
ZINC000000021790-1	-5.807	-6.434	-4.919	-6.184	-5.521	-6.097
ZINC000000050843-1	-5.786	-7.537	-5.64	-5.652	-5.398	-4.444
ZINC000000156055-1	-5.784	-4.95	-5.519	-5.36	-5.673	-5.698
ZINC000000162391-1	-5.776	-6.453	-6.15	-5.758	-6.426	-5.427
ZINC000000158421-1	-5.771	-5.117	-5.313	-5.091	-5.314	-5.991
ZINC000000000490-2	-5.767	-6.412	-5.229	-5.324	-5.702	-4.058
ZINC000000388671-1	-5.762	-6.924	-4.939	-5.547	-4.854	-4.118
ZINC000000388241-1	-5.761	-5.92	-5.268	-5.587	-5.067	-4.096
ZINC000000199415-2	-5.736	-5.917	-5.387	-5.823	-5.501	-4.315
ZINC000000388413-1	-5.703	-6.371	-5.759	-5.669	-5.464	-4.654
ZINC000000001689-1	-5.703	-6.729	-5.539	-6.229	-6.507	-6.736
ZINC000000388668-1	-5.68	-7.201	-5.288	-5.041	-6.135	-4.731
ZINC000000000920-1	-5.655	-5.924	-5.282	-5.694	-5.468	-5.516
ZINC000000077999-1	-5.649	-6.137	-5.062	-5.867	-6.362	-5.417
ZINC000000403089-1	-5.648	-5.741	-5.121	-6.322	-6.397	-4.706
ZINC000000066023-1	-5.602	-6.084	-5.319	-6.077	-5.9	-4.799
ZINC000000388663-1	-5.588	-6.115	-3.796	-5.031	-4.986	-4.153
ZINC000000158555-1	-5.515	-5.365	-5.156	-5.611	-4.931	-4.88
ZINC000000337085-1	-5.472	-6.387	-6.715	-5.838	-6.939	-5.788
ZINC000000403175-1	-5.42	-4.992	-5.403	-5.579	-5.132	-4.23
ZINC000000156709-2	-5.416	-5.994	-4.354	-5.554	-4.397	-4.391
ZINC000000391203-1	-5.405	-4.222	-5.077	-5.421	-5.412	-4.279
ZINC000000004042-1	-5.389	-5.397	-6.011	-4.836	-6.595	-4.999
ZINC000000152926-2	-5.383	-5.468	-4.843	-5.886	-6.003	-3.426
ZINC000000001037-1	-5.373	-6.409	-5.071	-5.058	-7.119	-3.987
ZINC000000388188-1	-5.344	-5.554	-5.168	-5.428	-4.788	-3.846
ZINC000000001795-1	-5.287	-4.976	-5.62	-5.523	-5.915	-4.239
ZINC000000057585-1	-5.184	-5.183	-5.385	-5.939	-5.763	-4.915
ZINC000000000048-1	-5.176	-5.337	-5.376	-6.22	-6.168	-5.243
ZINC000000388674-1	-5.121	-5.088	-5.279	-5.651	-5.373	-4.021
ZINC000000388706-1	-5.118	-3.748	-4.947	-4.039	-4.791	-2.782
ZINC000000388312-1	-5.095	-3.984	-3.756	-4.765	-4.855	-4.416
ZINC000000404370-1	-5.059	-6.634	-5.439	-6.025	-5.471	-5.971
ZINC000000388664-1	-5.059	-5.886	-4.721	-4.681	-5.672	-3.845
ZINC000000022210-1	-4.931	-6.089	-5.665	-4.882	-5.699	-2.456
ZINC000000153239-1	-4.801	-4.939	-4.136	-4.569	-4.781	-4.388
ZINC000000002169-1	-4.784	-6.188	-4.79	-5.076	-5.464	-5.682
ZINC000000388187-1	-4.643	-5.799	-3.621	-4.917	-4.455	-4.443
ZINC000000391821-1	-4.578	-4.453	-3.512	-4.468	-3.704	-3.973
ZINC000000388078-1	-4.415	-4.937	-3.752	-4.669	-3.299	-3.407
ZINC000000152993-1	-4.295	-3.852	-4.603	-3.971	-4.749	-2.818
ZINC000000404390-1	-3.861	-5.016	-3.203	-3.558	-4.24	-3.103
ZINC000000404268-1	-2.836	-3.412	-3.194	-2.997	-3.03	-3.249
ZINC000000899656-1	-10.692	-5.345	-7.103	-5.291	-7.528	-4.157
ZINC000000899329-1	-10.012	-10.126	-5.058	-5.866	-6.205	-4.6
ZINC000000622260-1	-9.986	-9.318	-7.267	-6.71	-7.449	-5.509
ZINC000000899897-1	-9.784	-9.702	-7.666	-6.909	-6.043	-4
ZINC000000899994-1	-9.756	-8.982	-7.418	-8.725	-6.139	-7.307
ZINC000001081322-1	-9.601	-9.524	-7.854	-6.839	-7.111	-6.045
ZINC000000900141-1	-9.573	-9.562	-7.234	-7.101	-7.56	-6.782
ZINC000000900932-1	-9.471	-9.09	-8.3	-6.97	-6.746	-3.787
ZINC000000896816-1	-9.452	-9.425	-8.056	-6.471	-7.066	-6.353
ZINC000000689691-1	-9.369	-9.4	-6.461	-6.279	-7.399	-4.769
ZINC000000898380-1	-9.285	-9.307	-7.104	-7.719	-6.412	-4.29
ZINC000000899894-1	-9.284	-9.39	-7.116	-7.573	-6.736	-6.28
ZINC000000898642-1	-9.275	-9.435	-6.896	-7.936	-7.592	-6.345
ZINC000000896046-1	-9.272	-8.525	-7.071	-6.606	-7.199	-7.898
ZINC000000537805-1	-9.234	-9.653	-6.728	-7.133	-7.931	-4.006
ZINC000000777952-1	-9.182	-4.627	-7.267	-6.547	-5.618	-4.082
ZINC000000899938-1	-9.178	-10.574	-6.972	-7.317	-8.83	-6.625
ZINC000000898367-1	-9.171	-9.209	-7.489	-7.602	-7.166	-5.666
ZINC000000901095-1	-9.165	-9.163	-7.273	-7.179	-5.987	-5.68
ZINC000000897912-1	-9.164	-4.656	-6.041	-5.761	-5.916	-3.233
ZINC000000897727-1	-9.078	-9.245	-7.163	-7.778	-7.285	-9.617
ZINC000000895645-1	-9.073	-8.602	-8.091	-7.414	-6.459	-4.65
ZINC000000898819-1	-9.033	-8.816	-7.069	-6.709	-7.168	-5.546
ZINC000000689683-1	-9.027	-7.146	-7.21	-7.186	-6.434	-6.88
ZINC000000897714-1	-8.951	-9.119	-6.074	-7.261	-5.459	-7.017
ZINC000000538152-1	-8.927	-9.662	-6.591	-5.743	-8.884	-4.342
ZINC000001089848-1	-8.91	-8.057	-6.603	-7.41	-7.557	-4.731
ZINC000000899914-1	-8.889	-9.185	-7.01	-7.096	-6.124	-7.173
ZINC000000901789-1	-8.868	-8.089	-7.321	-6.015	-7.748	-5.794
ZINC000000901789-1	-8.868	-8.089	-7.321	-6.015	-7.748	-5.794
ZINC000000897926-1	-8.849	-8.936	-7.386	-6.814	-6.236	-7.348
ZINC000000985403-1	-8.833	-7.794	-7.409	-7.746	-8.491	-5.745
ZINC000000608124-1	-8.821	-5.441	-6.363	-6.647	-6.048	-4.186
ZINC000000538127-1	-8.795	-10.202	-7.217	-7.109	-5.005	-3.666
ZINC000000527386-1	-8.769	-8.035	-6.806	-5.993	-5.613	-4.469
ZINC000000898396-1	-8.765	-9.318	-6.825	-6.97	-6.603	-5.342
ZINC000000900926-1	-8.737	-9.155	-7.066	-7.186	-5.808	-4.504
ZINC000000608233-1	-8.732	-8.905	-7.851	-7.569	-5.897	-5.484
ZINC000000898785-1	-8.71	-7.412	-7.132	-7.965	-8.406	-7.25
ZINC000000597214-1	-8.664	-8.868	-6.797	-6.975	-6.291	-4.703
ZINC000000496624-1	-8.655	-8.709	-7.109	-7.191	-5.186	-4.674
ZINC000000897513-1	-8.651	-8.155	-6.795	-6.574	-7.139	-6.197
ZINC000000898179-1	-8.648	-8.669	-6.279	-6.621	-6.466	-4.813
ZINC000000901115-1	-8.632	-8.578	-6.869	-7.039	-6.547	-7.238
ZINC000000792622-1	-8.62	-4.709	-7.399	-6.339	-4.595	-4.88
ZINC000000899592-1	-8.619	-8.804	-6.285	-7.404	-7.342	-7.139
ZINC000000898188-1	-8.603	-7.72	-6.105	-6.805	-7.404	-5.385
ZINC000000899414-1	-8.599	-7.215	-5.816	-6.709	-7.2	-5.164
ZINC000000898732-1	-8.594	-9.873	-6.501	-6.435	-6.214	-5.686
ZINC000000898539-2	-8.582	-9.238	-5.623	-6.258	-6.049	-4.583
ZINC000000897924-1	-8.576	-8.528	-6.308	-7.493	-5.728	-7.526
ZINC000000899892-1	-8.551	-9.428	-6.099	-6.938	-6.545	-4.766
ZINC000000898952-1	-8.536	-8.686	-7.141	-5.402	-5.819	-4.145
ZINC000000898291-1	-8.528	-8.808	-6.088	-6.11	-5.541	-3.89
ZINC000000899160-1	-8.498	-8.804	-6.337	-6.752	-7.731	-7.994
ZINC000000899909-1	-8.466	-8.934	-6.942	-6.54	-6.476	-5.584
ZINC000000899097-1	-8.452	-6.947	-7.084	-7.38	-7.165	-4.972
ZINC000000606024-1	-8.446	-8.871	-7.339	-7.083	-6.266	-5.026
ZINC000000899620-1	-8.435	-8.444	-6.846	-5.784	-7.373	-7.451
ZINC000000897895-1	-8.419	-8.454	-7.315	-6.07	-6.45	-3.805
ZINC000000899922-1	-8.411	-8.418	-6.803	-7.432	-5.911	-7.221
ZINC000000899352-1	-8.41	-8.318	-6.076	-7.225	-5.664	-4.303
ZINC000000899911-1	-8.408	-8.723	-6.534	-7.2	-8.26	-4.056
ZINC000000899783-1	-8.395	-7.855	-7.063	-6.884	-6.276	-4.48
ZINC000000896626-1	-8.388	-8.344	-5.79	-6.17	-6.209	-6.878
ZINC000000898960-1	-8.38	-8.245	-7.7	-6.809	-7.188	-8.337
ZINC000001092562-1	-8.374	-9.149	-6.647	-6.609	-5.198	-4.32
ZINC000000895662-1	-8.37	-8.707	-6.876	-6.872	-8.016	-5.959
ZINC000000834478-1	-8.35	-9.233	-6.598	-6.532	-6.479	-4.754
ZINC000000485801-1	-8.331	-9.103	-7.219	-8.201	-7.104	-5.446
ZINC000000607911-1	-8.329	-4.853	-5.067	-5.237	-4.943	-4.956
ZINC000000900145-1	-8.328	-8.616	-6.114	-7.095	-6.215	-7.843
ZINC000000900143-1	-8.324	-8.489	-6.734	-6.595	-6.226	-6.008
ZINC000000517415-1	-8.324	-7.783	-5.873	-6.852	-7.474	-5.644
ZINC000000897959-1	-8.32	-7.762	-7.386	-6.533	-6.278	-4.921
ZINC000000899148-1	-8.31	-8.475	-6.711	-7.111	-6.687	-8.294
ZINC000000900263-1	-8.301	-8.699	-6.481	-7.044	-6.67	-4.721
ZINC000000898008-1	-8.298	-5.587	-7.037	-6.322	-5.106	-4.559
ZINC000000899886-1	-8.294	-7.238	-6.91	-6.925	-6.41	-5.981
ZINC000000899122-1	-8.285	-7.856	-5.824	-7.154	-6.319	-5.046
ZINC000000898414-1	-8.271	-8.22	-6.791	-7.181	-6.561	-5.048
ZINC000000900985-1	-8.27	-7.189	-7.599	-7.072	-7.015	-5.343
ZINC000000896041-1	-8.268	-8.583	-6.12	-7.131	-7.189	-6.445
ZINC000000899126-1	-8.254	-9.607	-6.704	-6.887	-7.353	-5.916
ZINC000000898788-2	-8.247	-7.069	-7.21	-6.371	-6.462	-4.903
ZINC000000621828-1	-8.245	-8.94	-6.984	-6.196	-6.1	-4.03
ZINC000000900115-1	-8.231	-8.78	-7.152	-6.956	-6.869	-5.256
ZINC000000897734-2	-8.219	-8.319	-6.461	-7.192	-6.347	-4.574
ZINC000000899429-1	-8.216	-8.681	-7.251	-7.155	-7.334	-5.147
ZINC000001081533-1	-8.214	-8.689	-7.138	-6.686	-5.692	-4.336
ZINC000000897928-1	-8.211	-7.917	-6.488	-7.17	-7.19	-6.665
ZINC000000828203-1	-8.203	-6.074	-7.268	-7.025	-6.262	-4.62
ZINC000000898281-1	-8.198	-8.185	-7.577	-6.731	-7.519	-6.062
ZINC000000897938-1	-8.195	-7.823	-7.675	-6.022	-6.326	-4.282
ZINC000000899902-1	-8.183	-8.538	-7.71	-7.01	-7.002	-4.477
ZINC000000899553-1	-8.183	-7.984	-6.474	-7.011	-8.694	-4.924
ZINC000000520945-1	-8.168	-8.533	-6.846	-7.6	-6.759	-6.639
ZINC000001081075-1	-8.165	-7.701	-7.433	-6.621	-6.758	-4.876
ZINC000000899141-1	-8.162	-8.654	-6.835	-8.119	-7.413	-5.901
ZINC000000899824-1	-8.158	-6.849	-7.585	-7.48	-6.672	-6.369
ZINC000000899668-1	-8.155	-9.003	-6.99	-5.908	-5.251	-4.077
ZINC000000899675-1	-8.149	-6.234	-6.93	-7.229	-6.512	-5.291
ZINC000000897507-1	-8.146	-8.359	-6.512	-6.73	-6.894	-6.77
ZINC000001003581-1	-8.144	-8.411	-6.686	-6.79	-6.816	-7.908
ZINC000000899992-1	-8.14	-7.872	-7.146	-6.932	-8.232	-5.673
ZINC000000897961-1	-8.138	-6.201	-7.372	-5.652	-6.835	-6.28
ZINC000000897734-1	-8.135	-8.359	-6.951	-6.53	-7.009	-7.371
ZINC000001026053-1	-8.132	-7.563	-6.926	-7.297	-6.926	-7.985
ZINC000000899115-1	-8.105	-8.591	-6.624	-6.301	-7.005	-4.792
ZINC000001225873-1	-8.095	-8.374	-7.478	-7.352	-5.307	-3.668
ZINC000000900861-1	-8.094	-8.418	-7.303	-7.328	-8.007	-5.235
ZINC000000899905-1	-8.093	-8.613	-6.228	-7.21	-6.306	-6.745
ZINC000000897900-1	-8.087	-8.134	-6.271	-7.031	-5.399	-5.747
ZINC000000900213-1	-8.078	-8.42	-5.942	-7.507	-6.889	-5.053
ZINC000000901014-1	-8.069	-8.267	-7.12	-6.276	-6.025	-4.757
ZINC000000898013-1	-8.069	-8.204	-6.488	-5.721	-7.532	-4.263
ZINC000000899102-2	-8.062	-5.15	-6.544	-6.942	-5.963	-6.948
ZINC000000899118-1	-8.051	-8.033	-6.462	-7.086	-6.746	-4.597
ZINC000000607997-2	-8.039	-4.141	-6.429	-6.29	-5.728	-3.484
ZINC000001069090-1	-8.029	-8.765	-5.829	-5.685	-5.566	-5.154
ZINC000000898605-1	-8.011	-8.178	-6.362	-6.635	-6.997	-4.332
ZINC000001319405-1	-7.986	-8.974	-5.754	-6.752	-6.318	-4.975
ZINC000000899093-1	-7.983	-8.211	-6.315	-6.688	-5.643	-6.055
ZINC000000898724-1	-7.982	-8.46	-7.415	-7.19	-5.855	-6.786
ZINC000000899085-1	-7.963	-8.068	-7.349	-7.74	-6.048	-4.167
ZINC000000967819-1	-7.957	-8.023	-6.84	-7.819	-6.378	-7.812
ZINC000000901485-1	-7.953	-6.719	-6.667	-6.359	-6.558	-5.66
ZINC000000896042-1	-7.953	-8.281	-7.087	-6.721	-7.395	-5.727
ZINC000000525571-1	-7.947	-8.401	-5.404	-7.496	-7.174	-5.121
ZINC000000899129-1	-7.935	-8.645	-6.605	-7.836	-7.248	-5.379
ZINC000000595402-1	-7.927	-5.236	-7.187	-7.383	-6.224	-3.86
ZINC000000898299-1	-7.917	-7.464	-6.513	-6.973	-5.91	-4.915
ZINC000000897930-1	-7.914	-7.93	-6.889	-7.029	-6.219	-5.33
ZINC000000895630-1	-7.898	-8.282	-5.852	-6.752	-5.685	-6.082
ZINC000000967511-1	-7.89	-8.482	-6.564	-6.812	-6.849	-5.668
ZINC000001017928-1	-7.874	-8.064	-6.848	-6.835	-6.24	-4.193
ZINC000000900282-1	-7.837	-7.426	-5.327	-6.625	-6.38	-5.662
ZINC000000608186-2	-7.836	-8.134	-6.442	-6.513	-5.978	-2.342
ZINC000000900158-1	-7.83	-8.715	-5.953	-7.553	-6.169	-5.046
ZINC000000898358-1	-7.826	-8.297	-6.849	-6.721	-6.894	-5.452
ZINC000000477939-1	-7.823	-9.027	-6.896	-6.658	-6.886	-3.795
ZINC000000968466-1	-7.803	-7.681	-6.525	-7.745	-6.594	-4.03
ZINC000000525904-2	-7.797	-7.585	-4.857	-6.78	-5.036	-4.491
ZINC000000899257-1	-7.794	-8.225	-6.162	-6.979	-7.094	-4.565
ZINC000000899848-1	-7.788	-8.598	-6.304	-6.99	-7.203	-3.877
ZINC000000896125-1	-7.787	-8.145	-6.146	-6.774	-7.791	-5.07
ZINC000000900137-1	-7.785	-8.317	-6.279	-6.254	-5.609	-4.522
ZINC000000895302-1	-7.768	-7.264	-5.267	-6.505	-5.176	-5.122
ZINC000000968467-1	-7.764	-7.144	-4.695	-6.277	-7.069	-4.294
ZINC000000898722-1	-7.741	-8.108	-5.913	-6.739	-6.233	-5.238
ZINC000000968478-1	-7.741	-7.935	-6.977	-7.698	-6.318	-4.471
ZINC000000899884-1	-7.737	-7.578	-6.458	-8.063	-6.707	-5.083
ZINC000000899213-1	-7.735	-8.401	-4.945	-7.384	-6.592	-7.577
ZINC000000898752-1	-7.703	-8.762	-5.876	-6.861	-7.045	-4.894
ZINC000000968436-1	-7.702	-7.516	-4.855	-6.336	-5.022	-3.695
ZINC000000899756-1	-7.699	-7.754	-7.026	-5.552	-5.16	-3.986
ZINC000000519174-1	-7.689	-7.585	-7.094	-7.042	-8.469	-7.338
ZINC000000898340-1	-7.682	-6.685	-6.236	-6.683	-4.723	-3.35
ZINC000000899119-1	-7.68	-6.762	-6.502	-6.791	-7.166	-5.13
ZINC000000967563-1	-7.679	-7.776	-6.356	-7.621	-5.556	-5.747
ZINC000000897999-1	-7.676	-8.163	-6.101	-6.121	-5.348	-5.494
ZINC000000517887-1	-7.674	-7.661	-6.29	-6.911	-7.043	-6.132
ZINC000001085207-1	-7.666	-7.374	-5.93	-6.221	-5.097	-5.064
ZINC000000898309-1	-7.65	-7.624	-6.406	-6.582	-7.254	-5.279
ZINC000000897141-1	-7.65	-7.362	-5.866	-6.291	-5.106	-4.865
ZINC000001081321-1	-7.649	-7.895	-5.491	-6.186	-6.247	-4.398
ZINC000000477938-1	-7.641	-7.838	-6.987	-5.363	-7.202	-4.339
ZINC000000518554-1	-7.635	-6.57	-6.149	-6.229	-6.168	-6.598
ZINC000000899890-1	-7.623	-6.746	-6.946	-6.78	-6.792	-5.068
ZINC000000518644-1	-7.608	-6.832	-7.053	-6.282	-7.238	-4.469
ZINC000000519548-1	-7.606	-8.19	-6.484	-5.137	-6.311	-4.798
ZINC000000899240-1	-7.606	-7.948	-6.427	-7.042	-7.252	-4.452
ZINC000000898481-1	-7.598	-5.558	-6.221	-6.423	-6.915	-4.184
ZINC000000967552-1	-7.596	-7.652	-4.835	-4.305	-6.656	-3.269
ZINC000000895520-1	-7.589	-7.457	-6.138	-6.048	-6.605	-5.36
ZINC000000899336-1	-7.588	-7.79	-6.28	-6.971	-8.701	-8.18
ZINC000000901160-1	-7.578	-9.183	-6.399	-6.725	-8.506	-4.504
ZINC000001081537-1	-7.578	-6.94	-7.279	-7.556	-7.264	-4.694
ZINC000000899915-1	-7.572	-8.237	-6.668	-7.165	-6.951	-8.346
ZINC000000898198-1	-7.571	-7.722	-5.503	-6.949	-6.404	-5.631
ZINC000000899362-1	-7.57	-7.517	-6.339	-4.878	-4.746	-5.008
ZINC000000895617-1	-7.569	-8.298	-6.835	-7.045	-6.512	-4.418
ZINC000000898659-1	-7.566	-5.222	-4.777	-4.651	-6.253	-4.776
ZINC000000898788-1	-7.557	-7.265	-5.953	-6.32	-5.805	-4.817
ZINC000000525904-1	-7.556	-7.352	-4.78	-6.42	-6.062	-4.781
ZINC000000899749-1	-7.555	-7.154	-6.93	-6.554	-7.067	-5.704
ZINC000000900165-1	-7.546	-7.492	-6.396	-6.324	-6.026	-5.977
ZINC000000506563-1	-7.543	-6.836	-5.299	-5.827	-5.404	-4.4
ZINC000000487565-1	-7.542	-7.53	-6.331	-6.758	-6.444	-4.633
ZINC000000901518-1	-7.531	-7.305	-6.401	-6.12	-7.16	-5.525
ZINC000000895404-1	-7.527	-7.412	-6.053	-6.486	-7.402	-7.328
ZINC000000900208-1	-7.519	-7.828	-6.379	-6.467	-7.252	-5.478
ZINC000000899053-1	-7.516	-8.57	-6.588	-7.909	-6.989	-5.626
ZINC000000899130-1	-7.512	-6.947	-5.421	-4.992	-4.67	-2.396
ZINC000000899889-1	-7.508	-8.596	-7.121	-7.27	-6.42	-7.813
ZINC000001020197-1	-7.496	-6.014	-6.637	-6.153	-5.534	-4.706
ZINC000000901461-1	-7.479	-8.41	-5.536	-7.574	-5.433	-6.981
ZINC000000899370-1	-7.468	-8.428	-6.373	-6.994	-7.351	-6.944
ZINC000000967596-1	-7.467	-6.727	-5.354	-6.699	-6.527	-4.42
ZINC000000409374-1	-7.464	-6.143	-5.944	-6.007	-6.982	-5.067
ZINC000000898469-1	-7.459	-8.398	-6.11	-7.137	-6.914	-4.942
ZINC000000968468-1	-7.458	-7.63	-5.459	-5.701	-6.694	-5.493
ZINC000000968462-1	-7.455	-7.37	-6.184	-6.214	-6.429	-4.943
ZINC000000901022-1	-7.448	-6.865	-5.708	-6.313	-4.972	-4.998
ZINC000000899157-1	-7.432	-7.155	-6.726	-7.597	-6.531	-5.003
ZINC000000967799-1	-7.417	-7.048	-4.713	-6.031	-5.903	-4.358
ZINC000000899275-1	-7.414	-7.336	-5.674	-5.983	-6.869	-4.599
ZINC000001408502-1	-7.411	-7.343	-4.982	-7.188	-5.293	-5.857
ZINC000001235108-1	-7.408	-7.095	-5.749	-6.354	-5.104	-4.334
ZINC000000526257-1	-7.406	-7.291	-6.924	-6.257	-6.639	-7.347
ZINC000000898126-1	-7.403	-8.146	-7.525	-7.071	-6.205	-4.299
ZINC000000518797-1	-7.401	-9.02	-6.738	-6.281	-7.616	-4.848
ZINC000000899549-1	-7.38	-6.974	-5.851	-6.235	-7.141	-4.406
ZINC000000517261-1	-7.376	-8.983	-5.951	-7.547	-7.789	-7.909
ZINC000000895323-1	-7.373	-7.52	-5.725	-6.902	-5.413	-4.91
ZINC000000967583-1	-7.373	-6.218	-6.056	-6.955	-6.403	-4.624
ZINC000000899870-1	-7.363	-9.452	-6.81	-6.642	-6.752	-5.65
ZINC000000897926-2	-7.343	-7.654	-7.066	-5.522	-5.82	-4.089
ZINC000001319234-1	-7.342	-7.384	-6.282	-6.695	-5.664	-5.449
ZINC000000898768-1	-7.339	-7.425	-7.181	-6.645	-8.28	-6.799
ZINC000000895534-1	-7.338	-6.404	-4.98	-5.69	-6.297	-5.466
ZINC000000900482-1	-7.313	-6.147	-4.044	-5.005	-4.345	-5.523
ZINC000000621853-1	-7.304	-5.762	-6.605	-5.957	-5.464	-4.088
ZINC000000899550-1	-7.303	-6.238	-6.036	-7.193	-5.442	-7.026
ZINC000001089845-1	-7.295	-7.555	-7.831	-7.316	-6.755	-5.258
ZINC000000898659-2	-7.284	-5.603	-5.471	-5.498	-6.47	-3.269
ZINC000000967538-1	-7.26	-7.821	-6.728	-6.154	-7.47	-6.595
ZINC000000519823-1	-7.243	-8.095	-7.098	-5.661	-5.767	-4.289
ZINC000000898509-1	-7.238	-7.897	-6.32	-6.367	-6.508	-4.823
ZINC000000899804-1	-7.237	-7.666	-5.4	-6.6	-6.324	-4.325
ZINC000000898006-1	-7.235	-6.302	-6.038	-6.475	-5.977	-5.706
ZINC000000898959-1	-7.233	-8.019	-6.962	-7.461	-6.394	-8.134
ZINC000000899536-1	-7.227	-8.087	-5.906	-6.37	-6.991	-4.924
ZINC000000488161-1	-7.222	-8.624	-6.487	-5.719	-5.727	-5.24
ZINC000000967521-1	-7.215	-5.882	-4.581	-5.247	-6.405	-4.277
ZINC000000895934-1	-7.211	-7.139	-4.613	-5.551	-4.469	-6.026
ZINC000000895934-1	-7.211	-7.139	-4.613	-5.551	-4.469	-6.026
ZINC000000901405-1	-7.179	-7.058	-5.598	-6.549	-6.734	-4.755
ZINC000000898792-1	-7.178	-8.564	-6.724	-7.115	-6.829	-5.032
ZINC000000899161-1	-7.164	-8.453	-5.573	-7.888	-7.428	-7.654
ZINC000000968030-1	-7.158	-6.211	-5.393	-6.957	-6.434	-4.725
ZINC000000900177-1	-7.145	-6.989	-6.154	-6.422	-5.675	-5.943
ZINC000000506564-1	-7.141	-6.211	-5.522	-5.802	-5.494	-3.739
ZINC000000897612-1	-7.132	-8.28	-6.626	-7.18	-7.622	-5.119
ZINC000001395181-1	-7.132	-6.919	-6.454	-7.524	-6.619	-7.142
ZINC000000898685-1	-7.124	-7.541	-5.737	-5.9	-6.197	-4.962
ZINC000000900254-1	-7.116	-8.183	-7.791	-7.194	-6.198	-5.801
ZINC000000899123-1	-7.112	-6.704	-5.416	-7.456	-6.932	-6.301
ZINC000000967594-1	-7.107	-6.543	-6.239	-6.585	-6.096	-4.365
ZINC000000896073-1	-7.101	-6.82	-5.548	-6.426	-5.195	-4.854
ZINC000000901630-1	-7.088	-7.888	-5.3	-6.896	-5.8	-5.101
ZINC000000968236-1	-7.074	-7.461	-6.961	-6.842	-7.042	-5.548
ZINC000000897152-1	-7.055	-7.153	-6.168	-6.884	-6.013	-5.334
ZINC000000967522-1	-7.039	-7.068	-5.492	-7.049	-5.191	-6.24
ZINC000000895535-1	-7.028	-6.61	-5.273	-6.166	-6.195	-4.971
ZINC000000967800-1	-7.025	-5.865	-5.935	-6.144	-6.149	-5.145
ZINC000000481559-2	-7.022	-6.829	-5.448	-5.167	-5.9	-5.895
ZINC000000968469-1	-7.008	-7.127	-5.64	-6.969	-6.406	-4.783
ZINC000000967554-1	-6.986	-7.277	-5.813	-6.996	-6.643	-3.804
ZINC000000519621-1	-6.984	-8.655	-6.997	-7.571	-5.625	-7.956
ZINC000001081109-1	-6.977	-5.341	-5.885	-6.719	-6.668	-4.963
ZINC000001081535-1	-6.976	-8.494	-7.153	-7.31	-6.668	-4.585
ZINC000000896041-2	-6.975	-7.908	-5.784	-5.492	-8.112	-6.279
ZINC000000899227-1	-6.972	-7.353	-5.711	-5.876	-6.569	-4.588
ZINC000000899255-1	-6.94	-6.197	-6.98	-6.483	-7.282	-5.282
ZINC000000899188-1	-6.929	-7.552	-4.975	-5.7	-5.563	-6.317
ZINC000000608186-1	-6.908	-4.575	-6.477	-6.381	-6.984	-4.338
ZINC000000898539-1	-6.904	-8.269	-6.39	-6.917	-6.718	-5.824
ZINC000000967565-1	-6.897	-6.427	-5.181	-6.671	-6.362	-4.492
ZINC000000895911-1	-6.896	-6.189	-4.714	-5.212	-5.356	-5.467
ZINC000000899920-1	-6.886	-7.334	-6.569	-6.079	-7.093	-6.411
ZINC000000899887-1	-6.881	-6.86	-5.735	-6.763	-6.504	-4.464
ZINC000000900265-1	-6.871	-4.86	-6.779	-6.721	-6.177	-4.041
ZINC000001319792-1	-6.858	-3.844	-5.179	-5.404	-6.101	-3.874
ZINC000000902099-1	-6.854	-6.316	-7.051	-6.412	-7.607	-4.948
ZINC000000900009-1	-6.838	-7.126	-4.835	-5.431	-6.023	-5.929
ZINC000000968033-1	-6.837	-6.304	-5.372	-6.567	-6.995	-3.932
ZINC000000901191-1	-6.836	-6.79	-5.465	-6.111	-6.021	-5.266
ZINC000001235986-1	-6.835	-7.603	-6.185	-7.097	-6.017	-6.72
ZINC000000896806-1	-6.835	-6.985	-5.522	-5.253	-6.421	-4.636
ZINC000000898296-1	-6.832	-7.089	-5.913	-6.028	-6.251	-4.698
ZINC000000518643-1	-6.831	-6.695	-6.825	-6.295	-7.244	-3.892
ZINC000000407097-1	-6.827	-8.454	-5.957	-6.009	-6.821	-5.731
ZINC000001081099-1	-6.825	-7.932	-5.031	-6.09	-6.638	-5.586
ZINC000000967810-1	-6.814	-7.504	-5.012	-6.39	-6.137	-4.685
ZINC000001408068-1	-6.81	-5.869	-5.289	-5.084	-5.906	-4.605
ZINC000000896628-1	-6.799	-6.909	-5.588	-6.981	-6.391	-4.631
ZINC000000897142-1	-6.791	-6.691	-5.72	-6.355	-5.205	-5.446
ZINC000001280637-1	-6.785	-5.701	-6.42	-6.776	-6.552	-4.576
ZINC000000968101-1	-6.783	-5.554	-2.896	-5.038	-5.944	-4.85
ZINC000000967809-1	-6.774	-6.373	-5.39	-5.548	-5.975	-4.443
ZINC000000967520-1	-6.771	-6.228	-3.644	-5.282	-5.719	-5.11
ZINC000000902008-1	-6.765	-7.38	-5.272	-5.619	-6.972	-4.826
ZINC000000898955-1	-6.762	-6.116	-7.521	-5.378	-7.395	-5.062
ZINC000000895145-1	-6.755	-6.471	-5.534	-5.781	-5.958	-4.84
ZINC000000897509-1	-6.751	-6.856	-6.677	-6.276	-5.797	-5.221
ZINC000000968382-1	-6.748	-6.513	-4.952	-5.024	-6.01	-5.366
ZINC000000967566-1	-6.744	-5.578	-5.275	-5.4	-5.742	-4.184
ZINC000000898383-1	-6.741	-4.113	-4.988	-6.031	-5.639	-6.902
ZINC000000897456-1	-6.702	-7.608	-6.158	-5.518	-6.744	-4.982
ZINC000000639791-1	-6.701	-7.26	-6.732	-6.464	-5.81	-3.556
ZINC000000900426-1	-6.694	-5.598	-6.465	-6.953	-6.742	-4.481
ZINC000000526834-1	-6.69	-6.438	-5.298	-6.895	-6.131	-4.54
ZINC000000899531-1	-6.689	-6.715	-6.943	-6.554	-6.052	-4.469
ZINC000000967801-1	-6.68	-6.407	-5.166	-6.185	-6.336	-5.053
ZINC000000895265-1	-6.665	-5.516	-5.21	-4.812	-6.391	-5.67
ZINC000000895164-1	-6.659	-7.541	-5.203	-5.356	-5.412	-5.808
ZINC000000899156-1	-6.651	-6.207	-6.426	-7.484	-7.438	-5.372
ZINC000000900814-1	-6.629	-6.763	-4.944	-5.869	-5.283	-4.819
ZINC000000899216-1	-6.619	-6.994	-5.773	-6.346	-5.619	-5.549
ZINC000000900173-1	-6.616	-7.469	-6.183	-4.983	-5.492	-6.03
ZINC000000967600-1	-6.611	-6.775	-5.706	-6.54	-6.391	-4.774
ZINC000001090557-1	-6.593	-6.973	-5.678	-6.523	-5.824	-5.128
ZINC000000901157-1	-6.546	-6.55	-5.836	-6.324	-5.843	-5.34
ZINC000000967796-1	-6.539	-6.134	-6.646	-6.342	-6.23	-4.897
ZINC000000518044-1	-6.535	-7.298	-6.003	-6.12	-6.731	-4.492
ZINC000000898427-1	-6.529	-6.733	-6.48	-7.438	-6.031	-5.406
ZINC000000968155-1	-6.521	-6.113	-4.409	-6.638	-7.285	-5.216
ZINC000000897756-1	-6.515	-6.251	-5.905	-8.019	-5.629	-6.428
ZINC000000895457-1	-6.508	-6.609	-4.942	-5.239	-4.872	-5.417
ZINC000000899633-1	-6.506	-5.924	-5.772	-6.345	-5.76	-5.191
ZINC000000901103-1	-6.499	-6.827	-4.477	-5.223	-4.834	-5.044
ZINC000000967595-1	-6.484	-7.139	-5.842	-6.022	-5.85	-4.626
ZINC000000899102-1	-6.481	-5.458	-6.778	-6.971	-6.833	-4.207
ZINC000000900788-1	-6.472	-6.008	-4.443	-5.016	-5.048	-4.818
ZINC000000895819-1	-6.468	-6.83	-5.698	-6.321	-5.615	-5.216
ZINC000000481559-1	-6.449	-6.319	-5.286	-5.757	-7.454	-3.067
ZINC000000968282-1	-6.445	-5.924	-5.161	-6.39	-4.347	-4.205
ZINC000000899671-1	-6.431	-7.233	-5.44	-6.964	-6.126	-5.105
ZINC000000968461-1	-6.42	-5.024	-5.143	-5.122	-6.056	-4.29
ZINC000000409286-1	-6.414	-7.03	-4.912	-5.776	-4.864	-5.189
ZINC000000895045-1	-6.385	-6.927	-5.887	-5.567	-6.336	-6.071
ZINC000000967630-1	-6.378	-6.106	-5.951	-5.705	-4.812	-5.766
ZINC000000967580-1	-6.378	-6.648	-5.688	-5.62	-5.633	-4.674
ZINC000000900216-1	-6.364	-7.051	-5.455	-6.453	-5.285	-5.422
ZINC000000968029-1	-6.337	-4.396	-5.336	-6.336	-5.64	-4.26
ZINC000000967523-1	-6.314	-6.508	-6.153	-6.578	-6.532	-5.029
ZINC000000967582-1	-6.309	-6.496	-5.982	-6.682	-5.71	-4.642
ZINC000000895247-1	-6.306	-5.653	-5.127	-5.595	-5.667	-4.538
ZINC000000968269-1	-6.291	-6.298	-5.558	-6.186	-4.756	-4.867
ZINC000000899074-1	-6.261	-4.978	-6.591	-5.899	-5.547	-4.19
ZINC000000895380-1	-6.259	-8.624	-6.586	-7.233	-6.51	-6.179
ZINC000000538242-1	-6.21	-6.002	-5.507	-6.16	-5.646	-4.844
ZINC000000586482-1	-6.207	-6.134	-5.04	-6.044	-4.812	-5.29
ZINC000000967579-1	-6.198	-6.133	-4.798	-6.397	-5.49	-4.152
ZINC000000899562-1	-6.193	-7.065	-6.495	-5.808	-5.543	-5.66
ZINC000000901192-1	-6.18	-6.666	-4.604	-5.25	-4.166	-4.873
ZINC000000899760-1	-6.115	-6.974	-6.47	-5.717	-5.957	-4.391
ZINC000000968471-1	-6.113	-6.771	-5.264	-6.196	-5.536	-3.733
ZINC000000898976-1	-6.103	-5.424	-4.926	-5.616	-5.545	-5.096
ZINC000000895711-1	-6.1	-6.699	-5.378	-5.954	-6.115	-4.181
ZINC000000900482-2	-6.094	-5.735	-4.017	-4.671	-6.836	-5.554
ZINC000000898345-1	-6.085	-6.257	-6.31	-6.585	-5.65	-4.602
ZINC000000968247-1	-6.063	-7.253	-6.484	-6.546	-5.085	-4.84
ZINC000000968225-1	-6.058	-5.432	-6.251	-6.81	-5.772	-5.34
ZINC000000967794-1	-6.049	-6.576	-5.605	-5.554	-5.99	-4.92
ZINC000000895240-1	-6.021	-6.469	-5.578	-5.721	-5.118	-4.658
ZINC000000899232-1	-6.015	-7.681	-5.794	-7.285	-5.779	-3.863
ZINC000000967597-1	-6.011	-8.18	-6.785	-6.921	-6.779	-5.577
ZINC000000897507-2	-6.01	-5.79	-6.473	-6.585	-5.495	-3.149
ZINC000000777954-1	-6.009	-3.665	-5.656	-6.09	-6.045	-2.763
ZINC000001081061-1	-6.004	-6.261	-5.884	-5.948	-6.335	-4.232
ZINC000000895455-1	-6.001	-6.279	-6.589	-5.16	-6.327	-5.997
ZINC000000900902-1	-5.98	-4.634	-6.74	-7.282	-6.118	-4.813
ZINC000000967813-1	-5.97	-5.398	-5.732	-6.122	-6.425	-4.442
ZINC000000900125-1	-5.97	-6.602	-5.489	-5.668	-5.458	-5.113
ZINC000000968102-1	-5.968	-6.479	-5.386	-5.912	-6.283	-4.971
ZINC000000992830-1	-5.957	-7.159	-5.319	-4.565	-3.173	-4.049
ZINC000000899863-1	-5.948	-6.639	-5.537	-5.96	-5.244	-4.251
ZINC000000968237-1	-5.946	-6.306	-5.603	-5.388	-5.559	-4.87
ZINC000000898913-1	-5.942	-8.033	-7.096	-7.408	-5.945	-5.439
ZINC000000895969-1	-5.937	-5.44	-4.015	-4.277	-4.155	-4.332
ZINC000000967571-1	-5.918	-7.605	-5.763	-6.916	-6.52	-4.44
ZINC000000968226-1	-5.911	-4.716	-5.622	-6.066	-5.387	-4.579
ZINC000000518912-1	-5.885	-5.976	-5.74	-5.201	-5.07	-5.781
ZINC000000967525-1	-5.881	-5.869	-6.206	-6.056	-6.253	-5.227
ZINC000000897440-1	-5.877	-6.037	-4.967	-3.702	-4.144	-4.675
ZINC000001081121-1	-5.874	-5.67	-7.202	-6.198	-6.608	-4.737
ZINC000000899845-1	-5.867	-6.2	-5.558	-6.401	-5.215	-4.406
ZINC000000608232-1	-5.864	-4.495	-6.331	-6.079	-6.237	-3.502
ZINC000000968248-1	-5.847	-7.685	-7.601	-7.213	-6.965	-4.821
ZINC000000607997-1	-5.822	-7.912	-5.75	-6.575	-6.092	-4.999
ZINC000000517281-1	-5.821	-5.892	-5.452	-5.602	-4.452	-5.226
ZINC000000967562-1	-5.819	-5.41	-5.583	-5.727	-6.122	-4.696
ZINC000000899803-1	-5.796	-7.403	-6.135	-6.966	-6.293	-4.16
ZINC000000897131-1	-5.776	-5.998	-5.005	-6.068	-5.529	-4.252
ZINC000000895590-1	-5.773	-6.076	-4.332	-5.138	-5.367	-5.068
ZINC000000968099-1	-5.768	-5.682	-3.946	-4.907	-6.307	-5.565
ZINC000000896832-1	-5.753	-6.595	-4.449	-5.914	-4.368	-4.633
ZINC000000967784-1	-5.726	-5.83	-4.633	-5.611	-4.341	-5.002
ZINC000000968254-1	-5.707	-5.966	-5.303	-6.376	-5.355	-4.13
ZINC000000895360-1	-5.7	-5.928	-4.394	-5.033	-4.844	-4.8
ZINC000000902159-1	-5.674	-5.494	-4.358	-4.826	-5.022	-4.818
ZINC000000967593-1	-5.631	-5.449	-6.44	-7.084	-5.725	-4.453
ZINC000000599985-1	-5.626	-5.505	-4.845	-4.82	-4.101	-5.154
ZINC000000967534-1	-5.605	-5.859	-5.299	-5.814	-5.398	-4.187
ZINC000000968230-1	-5.595	-5.814	-5.722	-5.955	-5.227	-4.691
ZINC000000900482-4	-5.593	-5.836	-4.107	-4.253	-5.852	-4.24
ZINC000000967836-1	-5.59	-5.276	-4.687	-5.156	-4.612	-4.332
ZINC000000899873-1	-5.583	-5.555	-5.526	-5.846	-6.464	-4.384
ZINC000000967816-1	-5.577	-6.984	-5.811	-6.323	-6.338	-4.569
ZINC000000967189-1	-5.552	-6.504	-6.202	-6.043	-5.41	-5.003
ZINC000000968100-1	-5.531	-5.908	-4.158	-5.197	-6.034	-4.853
ZINC000000967836-2	-5.495	-5.21	-5.091	-5.098	-4.854	-4.718
ZINC000000855992-1	-5.446	-3.935	-5.862	-6.108	-3.192	-3.99
ZINC000000625862-1	-5.439	-4.93	-6.559	-6.988	-5.709	-4.428
ZINC000000487592-1	-5.437	-6.854	-6.718	-5.875	-7.264	-5.14
ZINC000000895494-1	-5.434	-5.601	-4.555	-4.192	-5.068	-4.728
ZINC000000968246-1	-5.418	-5.316	-6.332	-7.104	-5.625	-4.548
ZINC000000902159-2	-5.406	-6.032	-4.852	-5.427	-6.188	-4.266
ZINC000000897129-1	-5.279	-5.339	-3.882	-3.914	-2.949	-2.334
ZINC000000777953-1	-5.269	-4.046	-7.01	-5.919	-6.173	-3.657
ZINC000000895264-1	-5.258	-4.542	-4.898	-4.222	-5.143	-3.416
ZINC000000901380-1	-5.238	-5.703	-4.059	-5.092	-4.605	-5.176
ZINC000000895412-1	-5.227	-5.373	-4.573	-5.122	-4.459	-4.345
ZINC000000901351-1	-5.217	-5.275	-4.094	-4.809	-5.033	-4.682
ZINC000000896129-1	-5.214	-5.778	-5.885	-5.067	-4.999	-3.818
ZINC000000967513-1	-5.209	-4.791	-5.574	-6.065	-5.248	-4.365
ZINC000000895081-1	-5.166	-5.414	-5.34	-4.412	-6.788	-3.674
ZINC000000967635-1	-5.125	-5.35	-5.196	-5.228	-4.111	-4.333
ZINC000000896830-1	-5.105	-4.703	-3.918	-3.993	-3.169	-3.152
ZINC000000895132-1	-5.056	-4.786	-4.565	-5.171	-5.52	-3.851
ZINC000000900482-3	-5.04	-5.759	-3.407	-5.033	-4.591	-4.366
ZINC000000897516-1	-4.903	-5.645	-4.097	-4.005	-4.205	-3.475
ZINC000000897931-1	-4.892	-4.649	-5.223	-5.761	-5.231	-3.544
ZINC000000895103-1	-4.87	-4.246	-3.265	-3.932	-4.186	-4.141
ZINC000000899651-2	-4.838	-3.981	-4.856	-6.514	-5.232	-5.423
ZINC000000895180-1	-4.837	-5.32	-5.622	-4.327	-5.507	-3.255
ZINC000000895175-1	-4.78	-5.206	-5.581	-4.638	-5.575	-3.462
ZINC000000895212-1	-4.69	-5.781	-4.903	-4.403	-6.162	-3.973
ZINC000000899651-1	-4.668	-3.688	-4.11	-6.554	-5.368	-3.715
ZINC000000895967-1	-4.603	-5.2	-4.556	-4.111	-6.025	-4.154
ZINC000000586584-1	-4.55	-4.864	-5.051	-4.336	-5.18	-3.985
ZINC000000897443-1	-4.514	-4.501	-3.977	-4.288	-4.575	-3.14
ZINC000000895099-1	-4.455	-5.168	-5.281	-5.217	-4.664	-4.738
ZINC000000895297-1	-4.436	-4.254	-4.862	-4.278	-5.899	-3.874
ZINC000000702196-1	-4.42	-4.281	-6.617	-6.07	-6.837	-3.989
ZINC000000901619-1	-4.352	-4.143	-4.11	-4.13	-2.879	-3.018
ZINC000000897490-1	-4.273	-4.593	-4.93	-4.431	-4.666	-4.896
ZINC000000895703-1	-4.247	-4.117	-2.667	-3.984	-3.34	-4.378
ZINC000000898337-1	-4.23	-3.98	-5.432	-5.801	-4.102	-3.008
ZINC000000896810-1	-4.21	-5.421	-4.059	-4.56	-4.516	-3.535
ZINC000000895218-1	-4.174	-4.797	-3.768	-4.027	-5.518	-4.474
ZINC000000901639-1	-4.167	-4.25	-3.629	-4.397	-6.75	-4.571
ZINC000000901060-1	-4.135	-3.899	-3.86	-3.525	-4.928	-2.956
ZINC000000897447-1	-4.086	-4.429	-3.757	-4.023	-4.41	-2.975
ZINC000000895030-1	-4.002	-4.259	-4.971	-4.008	-6.074	-3.45
ZINC000000689953-1	-3.949	-4.305	-6.262	-5.775	-5.153	-3.924
ZINC000000895034-1	-3.916	-3.782	-3.081	-2.958	-3.613	-3.879
ZINC000000895146-1	-3.801	-3.56	-2.998	-3.024	-3.514	-3.17
ZINC000000901420-1	-3.772	-3.747	-3.128	-3.775	-4.083	-2.659
ZINC000000895205-1	-3.741	-3.835	-4.938	-2.18	-3.755	-3.21
ZINC000000901801-1	-3.708	-3.88	-2.801	-3.457	-3.461	-3.399
ZINC000000901132-1	-3.69	-3.362	-3.075	-3.356	-4.184	-2.693
ZINC000000896038-1	-3.679	-3.088	-3.207	-3.605	-4.439	-3.07
ZINC000000967533-1	-3.628	-5.827	-3.996	-5.183	-6.089	-4.178
ZINC000000897910-1	-3.26	-5.777	-5.954	-4.805	-4.533	-4.001
ZINC000000895271-1	-3.251	-2.511	-4.492	-2.675	-2.037	-1.877
ZINC000000900227-1	-2.862	-5.926	-6.471	-5.279	-6.896	-4.158
ZINC000000897460-1	-2.852	-3.33	-2.43	-2.111	-4.583	-4.934
ZINC000000895269-1	-2.683	-2.251	-4.104	-2.704	-3.034	-3.39
ZINC000000895281-1	-2.573	-2.656	-2.787	-2.418	-2.804	-1.955
ZINC000000898941-1	-2.569	-4.297	-3.847	-4.881	-4.34	-3.349
ZINC000000895048-1	-2.51	-1.803	-3.011	-2.319	-2.343	-1.854
ZINC000000897493-1	-2.458	-3.242	-3.089	-2.755	-2.999	-2.811
ZINC000000895256-1	-2.142	-2.973	-1.374	-2.271	-1.099	-1.408
ZINC000000897143-1	-1.884	-2.056	-0.561	-1.488	-1.676	-1.209
ZINC000000898942-1	-1.598	-3.879	-3.586	-4.37	-4.392	-2.634
ZINC000001631746-1	-10.883	-10.314	-7.778	-7.048	-6.233	-6.238
ZINC000001530009-1	-10.49	-9.454	-6.2	-6.332	-6.613	-6.56
ZINC000001557770-1	-10.339	-8.06	-7.231	-7.075	-6.198	-3.722
ZINC000001531872-1	-10.313	-7.267	-7.001	-5.778	-6.724	-4.299
ZINC000001531348-1	-10.118	-10.718	-6.944	-7.156	-7.144	-4.378
ZINC000001531701-1	-9.921	-10.274	-7.595	-6.552	-4.459	-2.724
ZINC000001571580-1	-9.824	-8.924	-5.51	-7.958	-7.012	-5.513
ZINC000001531300-1	-9.813	-10.309	-7.06	-8.071	-6.871	-4.564
ZINC000001530144-1	-9.759	-9.639	-8.82	-5.35	-6.363	-6.103
ZINC000001615577-2	-9.627	-7.093	-5.754	-5.764	-6.092	-5.824
ZINC000001564958-2	-9.409	-8.737	-6.062	-6.284	-6.941	-6.83
ZINC000001564959-1	-9.364	-8.256	-6.577	-7.081	-5.73	-5.253
ZINC000001530833-1	-9.324	-9.053	-6.846	-7.019	-7.215	-5.252
ZINC000001530818-1	-9.167	-9.314	-7.795	-8.381	-6.307	-4.28
ZINC000001626260-1	-9.119	-7.934	-6.597	-6.178	-7.758	-4.914
ZINC000001594055-1	-9.088	-7.517	-7.547	-7.348	-5.576	-6.047
ZINC000001532029-1	-9.088	-9.079	-5.909	-5.815	-7.485	-5.733
ZINC000001632866-1	-9.029	-9.341	-7.085	-8.335	-6.406	-4.71
ZINC000001410177-1	-9.009	-9.315	-5.924	-6.677	-6.763	-4.274
ZINC000001612238-1	-8.987	-8.85	-7.066	-7.357	-5.341	-4.902
ZINC000001531702-1	-8.978	-9.922	-6.781	-6.92	-6.318	-5.58
ZINC000001635640-1	-8.965	-7.055	-7.148	-5.607	-5.353	-3.922
ZINC000001615343-1	-8.956	-9.248	-7.32	-7.122	-7.406	-6.764
ZINC000001650716-1	-8.929	-8.91	-6.492	-7.17	-7.387	-6.145
ZINC000001531873-1	-8.899	-9.519	-6.646	-4.752	-8.243	-5.398
ZINC000001619649-1	-8.889	-9.223	-7.055	-6.897	-5.511	-4.339
ZINC000001538308-1	-8.883	-8.766	-6.865	-8.077	-5.753	-5.326
ZINC000001645304-1	-8.882	-8.863	-6.183	-6.877	-7.277	-7.052
ZINC000001530637-1	-8.872	-9.414	-6.942	-7.004	-6.316	-5.492
ZINC000001564958-1	-8.859	-7.237	-5.606	-7.09	-6.582	-5.609
ZINC000001531363-1	-8.833	-8.78	-6.061	-6.174	-7.004	-3.961
ZINC000001632198-1	-8.793	-8.822	-6.91	-7.009	-6.556	-5.404
ZINC000001618653-1	-8.748	-8.223	-8.029	-6.712	-6.141	-6.065
ZINC000001531881-1	-8.733	-8.927	-7.397	-7.265	-7.464	-5.264
ZINC000001538309-1	-8.732	-8.714	-6.705	-7.414	-6.536	-4.342
ZINC000001615344-1	-8.716	-8.648	-7.814	-8.562	-5.972	-4.979
ZINC000001619742-1	-8.703	-8.666	-6.998	-7.165	-6.329	-4.54
ZINC000001653285-1	-8.694	-8.946	-6.954	-5.858	-7.141	-4.849
ZINC000001629864-1	-8.639	-9.088	-7.617	-6.771	-6.594	-4.459
ZINC000001584831-1	-8.578	-5.253	-6.967	-6.307	-6.699	-6.585
ZINC000001545034-1	-8.565	-8.041	-6.708	-6.136	-5.584	-4.577
ZINC000001626261-1	-8.549	-8.4	-6.871	-6.908	-9.676	-4.196
ZINC000001599733-1	-8.542	-7.418	-6.929	-4.993	-7.677	-6.138
ZINC000001653303-1	-8.538	-8.666	-4.964	-7.169	-5.712	-5.604
ZINC000001531459-1	-8.526	-4.936	-8.067	-7.131	-6.689	-5.163
ZINC000001597393-1	-8.521	-8.424	-6.682	-7.18	-7.962	-5.036
ZINC000001560448-1	-8.519	-8.535	-6.285	-5.995	-5.031	-5.469
ZINC000001604019-1	-8.515	-6.159	-6.874	-7.431	-5.658	-4.091
ZINC000001609699-1	-8.498	-5.015	-6.999	-7.096	-6.261	-5.291
ZINC000001529772-1	-8.498	-8.751	-6.897	-7.246	-6.401	-4.325
ZINC000001531449-1	-8.495	-8.147	-6.135	-7.084	-6.813	-6.283
ZINC000001564959-2	-8.495	-7.973	-6.594	-7.209	-5	-5.85
ZINC000001531907-1	-8.49	-9.166	-6.687	-7.413	-7.095	-4.877
ZINC000001612828-1	-8.486	-8.93	-7.038	-7.375	-7.155	-4.694
ZINC000001565063-1	-8.485	-8.051	-6.63	-6.708	-6.506	-4.866
ZINC000001650576-1	-8.48	-9.008	-7.094	-6.557	-5.802	-3.842
ZINC000001615577-1	-8.48	-8.652	-6.134	-7.658	-4.908	-5.334
ZINC000001649940-1	-8.397	-8.552	-5.355	-6.217	-6.185	-6.325
ZINC000001630141-1	-8.391	-8.495	-6.443	-6.101	-5.994	-4.548
ZINC000001566147-1	-8.372	-8.52	-5.346	-6.076	-7.595	-4.506
ZINC000001481898-1	-8.362	-8.232	-6.081	-6.68	-6.241	-7.026
ZINC000001564490-1	-8.359	-7.939	-6.788	-6.85	-7.149	-7.816
ZINC000001560391-1	-8.314	-8.181	-6.542	-7.17	-6.67	-4.527
ZINC000001651126-1	-8.313	-8.995	-6.903	-7.533	-7.645	-8.445
ZINC000001561069-1	-8.3	-8.349	-6.35	-7.057	-6.121	-6.477
ZINC000001580869-1	-8.263	-8.592	-6.169	-5.783	-5.128	-4.993
ZINC000001532039-1	-8.247	-8.409	-6.439	-5.965	-6.026	-5.481
ZINC000001561070-1	-8.234	-8.809	-6.724	-7.739	-7.304	-4.567
ZINC000001621671-1	-8.23	-8.907	-6.785	-6.676	-6.185	-4.332
ZINC000001531844-1	-8.209	-9.341	-6.169	-7.876	-6.098	-6.24
ZINC000001658227-1	-8.208	-8.734	-6.292	-6.807	-6.42	-6.031
ZINC000001531693-1	-8.181	-8.433	-6.595	-7.445	-7.237	-6.243
ZINC000001562070-1	-8.161	-8.253	-7.67	-6.744	-6.348	-4.616
ZINC000001530467-1	-8.16	-7.187	-6.406	-6.462	-6.468	-5.049
ZINC000001559620-1	-8.156	-8.238	-6.405	-6.697	-6.445	-5.769
ZINC000001658901-1	-8.153	-7.73	-5.843	-6.691	-6.503	-3.789
ZINC000001571581-1	-8.149	-10.227	-6.651	-7.035	-7.352	-6.609
ZINC000001575142-1	-8.145	-5.359	-6.826	-7.091	-7.476	-5.855
ZINC000001581504-1	-8.129	-8.198	-5.903	-5.371	-6.419	-4.962
ZINC000001561231-1	-8.123	-8.105	-6.609	-7.499	-6.753	-4.93
ZINC000001651603-1	-8.112	-8.261	-6.805	-7.119	-6.081	-4.792
ZINC000001530625-1	-8.108	-8.66	-6.02	-6.234	-7.058	-6.31
ZINC000001532763-1	-8.106	-8.274	-6.787	-6.769	-5.869	-4.965
ZINC000001584829-1	-8.091	-8.386	-7.038	-7.442	-6.846	-3.845
ZINC000001531970-1	-8.09	-9.117	-6.19	-6.903	-6.851	-6.714
ZINC000001537184-1	-8.074	-8.29	-7.131	-6.624	-6.489	-5.049
ZINC000001529781-1	-8.07	-7.841	-7.254	-4.852	-5.997	-5.686
ZINC000001532786-1	-8.065	-7.887	-5.609	-6.626	-5.478	-7.126
ZINC000001581503-1	-8.036	-7.83	-6.966	-6.678	-7.756	-4.652
ZINC000001587486-1	-8.022	-8.126	-6.462	-6.597	-5.846	-6.557
ZINC000001614079-1	-8.02	-4.947	-7.308	-6.695	-5.863	-4.301
ZINC000001562068-1	-7.991	-8.551	-6.944	-7.377	-6.078	-4.155
ZINC000001620281-1	-7.982	-8.145	-6.833	-7.417	-7.033	-5.181
ZINC000001598894-1	-7.955	-6.955	-6.111	-4.789	-4.05	-4.566
ZINC000001568212-1	-7.947	-9.024	-6.423	-5.856	-7.655	-5.649
ZINC000001572118-1	-7.932	-8.311	-6.535	-5.74	-6.92	-3.797
ZINC000001531791-1	-7.928	-8.455	-6.542	-7.155	-6.81	-4.24
ZINC000001531861-1	-7.924	-7.813	-6.367	-6.596	-7.043	-6.604
ZINC000001618130-1	-7.863	-8.177	-5.985	-7.096	-7.076	-7.369
ZINC000001634552-1	-7.849	-8.189	-6.024	-6.035	-6.736	-4.136
ZINC000001625619-1	-7.825	-8.1	-6.131	-7.054	-6.138	-4.114
ZINC000001531633-3	-7.818	-7.862	-5.921	-6.546	-5.601	-3.404
ZINC000001653034-1	-7.807	-8.15	-6.763	-6.098	-5.292	-3.818
ZINC000001648289-1	-7.79	-7.273	-6.507	-7.412	-5.376	-5.717
ZINC000001554395-1	-7.785	-8.057	-6.055	-6.281	-4.711	-5.52
ZINC000001531482-1	-7.784	-8.734	-5.778	-6.726	-5.835	-4.596
ZINC000001530342-1	-7.777	-7.783	-5.662	-6.771	-6.289	-3.787
ZINC000001635386-1	-7.77	-7.607	-6.835	-7.517	-7.067	-6.927
ZINC000001569924-1	-7.754	-6.504	-6.331	-7.289	-6.05	-4.168
ZINC000001587804-1	-7.753	-8.312	-7.462	-7.612	-7.946	-4.914
ZINC000001642021-1	-7.746	-8.731	-6.807	-7.741	-6.927	-6.494
ZINC000001601437-1	-7.742	-7.509	-8.195	-5.911	-3.423	-5.244
ZINC000001531390-1	-7.721	-8.129	-4.981	-6.771	-6.217	-4.46
ZINC000001651948-1	-7.695	-7.261	-6.063	-7.409	-6.297	-5.236
ZINC000001591819-1	-7.677	-7.522	-6.065	-6.37	-6.447	-5.162
ZINC000001491943-1	-7.656	-7.347	-6.962	-7.514	-7.119	-7.944
ZINC000001531824-1	-7.642	-8.839	-6.998	-7.133	-6.594	-4.273
ZINC000001531974-1	-7.629	-9.306	-5.708	-7.438	-5.379	-4.662
ZINC000001644079-1	-7.609	-7.64	-7.517	-7.493	-6.069	-7.497
ZINC000001586329-1	-7.574	-7.778	-6.394	-7.881	-6.095	-8.041
ZINC000001656180-1	-7.572	-6.967	-6.064	-6.317	-6.38	-5.707
ZINC000001658570-1	-7.546	-7.444	-6.173	-7.332	-6.724	-4.102
ZINC000001591096-1	-7.514	-8.22	-6.578	-6.719	-5.942	-3.548
ZINC000001595957-1	-7.484	-7.84	-7.795	-8.455	-6.958	-6.533
ZINC000001537498-1	-7.452	-7.774	-6.045	-6.987	-6.838	-3.478
ZINC000001589535-1	-7.434	-7.633	-4.517	-7.758	-6.21	-5.257
ZINC000001532765-1	-7.389	-7.041	-5.563	-6.519	-4.759	-4.508
ZINC000001574725-1	-7.37	-7.404	-6.516	-6.452	-5.351	-4.402
ZINC000001607783-1	-7.343	-7.818	-5.154	-6.671	-6.287	-4.49
ZINC000001596590-1	-7.331	-7.442	-5.622	-6.179	-6.106	-4.611
ZINC000001531956-1	-7.324	-7.606	-6.218	-6.228	-7.063	-5.203
ZINC000001609697-1	-7.317	-7.438	-7.608	-6.486	-6.033	-4.744
ZINC000001531911-1	-7.266	-4.226	-4.682	-7.081	-5.382	-3.715
ZINC000001649222-2	-7.253	-7.634	-6.323	-5.824	-6.195	-3.438
ZINC000001559986-1	-7.214	-7.821	-5.92	-5.155	-7.458	-4.912
ZINC000001559988-1	-7.209	-7.188	-5.275	-6.812	-5.846	-5.294
ZINC000001649222-1	-7.188	-7.584	-6.828	-6.242	-6.475	-4.599
ZINC000001608669-1	-7.186	-7.686	-6.284	-6.19	-6.652	-4.496
ZINC000001617235-1	-7.185	-7.736	-7.521	-6.301	-8.02	-5.379
ZINC000001586771-1	-7.184	-7.753	-6.919	-6.904	-5.937	-5.267
ZINC000001531848-1	-7.184	-4.677	-6.959	-6.65	-6.249	-4.018
ZINC000001626209-1	-7.173	-7.518	-6.163	-6.58	-7.695	-4.601
ZINC000001531159-1	-7.172	-7.114	-7.076	-5.363	-5.327	-7.397
ZINC000001650572-1	-7.165	-8.701	-6.809	-7.146	-5.779	-4.477
ZINC000001455726-1	-7.164	-7.292	-5.765	-6.745	-5.604	-4.678
ZINC000001655202-1	-7.142	-8.15	-6.196	-6.589	-6.56	-5.341
ZINC000001609645-1	-7.131	-7.194	-5.923	-7.815	-6.712	-5.391
ZINC000001530575-1	-7.118	-7.738	-4.918	-6.927	-4.965	-4.938
ZINC000001649872-1	-7.1	-7.811	-5.853	-5.423	-6.347	-5.507
ZINC000001638530-1	-7.097	-7.506	-6.185	-6.504	-6.421	-4.988
ZINC000001649874-1	-7.095	-8	-6.931	-5.21	-6.543	-4.292
ZINC000001633193-1	-7.078	-7.483	-6.968	-6.723	-6.559	-5.394
ZINC000001531096-1	-7.064	-6.979	-5.459	-6.599	-6.462	-6.495
ZINC000001531633-1	-7.054	-7.205	-5.635	-5.786	-6.029	-4.351
ZINC000001629945-1	-7.031	-8.022	-6.979	-7.257	-7.192	-5.084
ZINC000001531642-1	-7.016	-7.398	-6.486	-5.129	-5.639	-5.254
ZINC000001529592-1	-7.004	-6.474	-5.669	-5.656	-5.201	-5.965
ZINC000001530244-1	-6.993	-7.234	-5.99	-6.151	-4.607	-4.266
ZINC000001531858-1	-6.989	-6.826	-6.413	-6.664	-8.263	-4.42
ZINC000001656240-1	-6.976	-6.549	-6.048	-6.038	-5.321	-5.091
ZINC000001570209-1	-6.976	-7.056	-6.083	-7.026	-4.964	-6.3
ZINC000001597137-1	-6.966	-6.989	-6.195	-6.522	-6.037	-5.086
ZINC000001573789-1	-6.951	-7.849	-6.679	-5.987	-7.919	-7.819
ZINC000001587160-1	-6.945	-7.23	-6.697	-5.405	-5.739	-4.921
ZINC000001589915-1	-6.937	-7.436	-5.689	-6.857	-6.353	-5.425
ZINC000001629268-1	-6.936	-7.619	-6.71	-5.105	-4.796	-5.384
ZINC000001545562-1	-6.901	-6.299	-5.645	-7.478	-5.726	-4.147
ZINC000001530397-1	-6.898	-6.437	-5.508	-5.984	-6.148	-4.796
ZINC000001529490-1	-6.888	-6.551	-5.745	-6.943	-5.879	-4.315
ZINC000001573299-1	-6.876	-6.971	-6.645	-6.322	-6.053	-4.74
ZINC000001547195-1	-6.86	-6.289	-6	-6.372	-7.055	-5.772
ZINC000001530357-1	-6.82	-7.2	-4.521	-5.877	-4.894	-6.647
ZINC000001530836-1	-6.812	-4.715	-6.209	-6.659	-6.363	-4.79
ZINC000001420780-1	-6.773	-6.62	-6.163	-6.593	-5.297	-5.218
ZINC000001531790-1	-6.756	-7.818	-6.861	-6.58	-7.112	-5.693
ZINC000001591814-1	-6.754	-6.45	-4.842	-6.531	-6.258	-4.861
ZINC000001631686-1	-6.738	-8.749	-6.746	-6.116	-6.556	-5.472
ZINC000001531095-1	-6.729	-7.39	-4.503	-6.617	-5.577	-6.49
ZINC000001531642-2	-6.701	-6.95	-5.796	-5.268	-5.868	-4.097
ZINC000001597167-1	-6.679	-8.159	-4.607	-5.726	-5.735	-4.041
ZINC000001583681-1	-6.671	-7.943	-6.663	-6.598	-5.885	-7.196
ZINC000001530837-3	-6.614	-6.78	-6.896	-4.846	-4.772	-4.32
ZINC000001587606-1	-6.612	-7.996	-5.653	-6.303	-5.64	-4.136
ZINC000001529270-1	-6.603	-6.368	-3.856	-4.488	-4.892	-6.113
ZINC000001649876-1	-6.593	-7.083	-5.628	-5.559	-6.465	-4.446
ZINC000001531633-2	-6.586	-7.978	-6.157	-6.396	-5.557	-4.044
ZINC000001582888-1	-6.575	-5.859	-5.979	-6.414	-5.921	-4.424
ZINC000001577385-1	-6.573	-6.941	-5.192	-6.428	-6.08	-4.597
ZINC000001492230-1	-6.561	-6.069	-4.052	-3.935	-4.458	-5.382
ZINC000001531764-1	-6.541	-5.879	-3.94	-4.44	-3.088	-1.686
ZINC000001530385-1	-6.533	-5.949	-5.298	-6.481	-5.428	-4.743
ZINC000001620483-1	-6.529	-7.47	-5.975	-6.065	-6.436	-5.871
ZINC000001628348-1	-6.528	-6.314	-7.891	-6.324	-6.752	-4.672
ZINC000001645590-1	-6.509	-8.032	-6.398	-6.313	-6.06	-4.513
ZINC000001576883-1	-6.507	-5.426	-5.022	-5.172	-4.892	-4.638
ZINC000001530365-1	-6.473	-7.195	-5.966	-5.897	-4.838	-5.917
ZINC000001582891-1	-6.47	-6.53	-5.009	-5.521	-4.839	-6.021
ZINC000001614326-1	-6.459	-6.895	-5.029	-6.585	-6.466	-6.923
ZINC000001556409-1	-6.456	-7.456	-5.125	-5.546	-6.45	-4.491
ZINC000001530837-2	-6.447	-6.37	-5.559	-5.425	-5.494	-3.637
ZINC000001482084-1	-6.445	-7.21	-5.174	-6.521	-6.672	-4.333
ZINC000001529432-1	-6.442	-6.284	-3.768	-5.795	-4.416	-6.184
ZINC000001649878-1	-6.436	-7.222	-5.472	-5.616	-5.248	-4.535
ZINC000001608667-1	-6.423	-6.434	-6.26	-7.045	-6.244	-6.285
ZINC000001651264-1	-6.416	-5.232	-5.879	-5.696	-5.001	-4.032
ZINC000001599730-1	-6.413	-5.955	-5.988	-6.87	-6.504	-5.844
ZINC000001595388-1	-6.413	-7.755	-6.57	-7.828	-6.69	-5.247
ZINC000001532230-1	-6.409	-6.23	-5.663	-4.802	-6.825	-5.331
ZINC000001531391-1	-6.408	-6.563	-3.371	-4.287	-3.587	-2.84
ZINC000001531953-1	-6.401	-7.741	-5.156	-5.978	-5.974	-5.3
ZINC000001482164-1	-6.374	-6.628	-6.192	-5.608	-6.042	-5.062
ZINC000001420501-1	-6.366	-6.492	-5.66	-5.98	-5.367	-5.325
ZINC000001585084-1	-6.359	-6.621	-7.012	-6.191	-6.122	-5.01
ZINC000001633876-1	-6.349	-5.944	-5.639	-5.67	-5.023	-6.511
ZINC000001529484-1	-6.343	-6.692	-5.216	-5.625	-5.082	-6.742
ZINC000001557675-1	-6.341	-6.563	-6.993	-6.282	-5.189	-3.762
ZINC000001585084-2	-6.329	-6.718	-5.392	-5.224	-6.538	-4.126
ZINC000001529473-1	-6.322	-5.384	-5.979	-6.797	-5.192	-4.861
ZINC000001529472-1	-6.3	-4.967	-5.897	-6.851	-5.287	-4.054
ZINC000001529189-1	-6.287	-6.342	-6.029	-4.002	-8.133	-4.841
ZINC000001531840-1	-6.272	-6.093	-4.73	-6.153	-5.46	-4.106
ZINC000001650656-1	-6.269	-6.017	-5.678	-4.752	-5.436	-3.956
ZINC000001565392-1	-6.269	-5.841	-5.716	-6.379	-6.677	-4.763
ZINC000001647160-1	-6.246	-4.742	-6.841	-6.434	-5.455	-3.585
ZINC000001564653-1	-6.239	-6.571	-5.751	-6.408	-6.05	-3.511
ZINC000001531664-1	-6.238	-6.763	-8.276	-6.594	-7.054	-4.387
ZINC000001531641-1	-6.213	-6.009	-5.638	-5.755	-5.365	-5.335
ZINC000001621053-1	-6.201	-6.407	-5.474	-6.546	-5.387	-6.151
ZINC000001649870-1	-6.2	-3.962	-7.083	-5.871	-5.324	-3.978
ZINC000001531508-1	-6.198	-5.165	-6.558	-6.32	-7.016	-4.678
ZINC000001482107-1	-6.196	-6.79	-4.481	-5.638	-5.643	-4.747
ZINC000001620142-1	-6.183	-6.89	-4.232	-4.663	-5.032	-5.496
ZINC000001631688-1	-6.18	-5.084	-6.758	-6.387	-5.702	-4.406
ZINC000001649219-1	-6.174	-3.609	-4.041	-5.09	-6.093	-3.937
ZINC000001563660-1	-6.173	-6.493	-6.048	-6.185	-5.614	-5.636
ZINC000001529214-1	-6.169	-6.982	-4.646	-5.17	-4.937	-5.604
ZINC000001531806-1	-6.148	-7.426	-5.633	-5.9	-5.911	-4.45
ZINC000001565389-1	-6.148	-5.885	-6.444	-6.408	-7.108	-4.748
ZINC000001590885-1	-6.14	-6.112	-4.432	-4.633	-5.008	-4.552
ZINC000001573356-1	-6.136	-5.782	-6.842	-6.379	-6.857	-5.703
ZINC000001649873-1	-6.134	-7.582	-4.936	-5.281	-7.493	-3.827
ZINC000001648266-1	-6.133	-6.171	-5.549	-5.383	-4.624	-5.14
ZINC000001530242-1	-6.122	-6.138	-4.79	-5.952	-5.135	-4.868
ZINC000001586379-1	-6.118	-6.703	-5.449	-6.139	-5.483	-4.762
ZINC000001531699-1	-6.118	-5.23	-6.481	-5.783	-5.376	-4.161
ZINC000001531846-1	-6.099	-6.865	-4.179	-5.442	-4.999	-4.262
ZINC000001532075-1	-6.096	-6.187	-5.013	-6.544	-5.596	-4.049
ZINC000001609418-1	-6.086	-6.563	-4.082	-5.52	-5.444	-3.979
ZINC000001574322-1	-6.084	-5.975	-4.485	-5.44	-4.93	-4.062
ZINC000001597139-1	-6.074	-5.654	-6.286	-5.943	-6.812	-5.347
ZINC000001633880-1	-6.069	-6.063	-5.622	-5.703	-5.282	-4.491
ZINC000001598717-1	-6.065	-5.861	-5.832	-6.659	-5.335	-6.275
ZINC000001531865-1	-6.043	-5.8	-4.214	-5.788	-4.513	-2.165
ZINC000001532067-1	-6.035	-6.005	-4.691	-5.89	-5.139	-6.257
ZINC000001506908-1	-6.032	-5.866	-5.017	-5.228	-5.533	-5.3
ZINC000001580553-1	-6.015	-6.226	-4.647	-5.91	-6.05	-4.066
ZINC000001531698-1	-6.011	-5.003	-6.565	-7.611	-5.776	-6.103
ZINC000001531914-1	-6.009	-8.939	-6.818	-7.017	-6.342	-4.887
ZINC000001532739-1	-5.995	-6.274	-4.074	-4.614	-4.822	-5.496
ZINC000001532699-1	-5.99	-7.749	-7.138	-6.905	-8.394	-3.956
ZINC000001531712-1	-5.965	-8.496	-6.943	-7.528	-6.391	-4.722
ZINC000001531712-1	-5.965	-8.496	-6.943	-7.528	-6.391	-4.722
ZINC000001618502-1	-5.916	-5.018	-3.94	-4.257	-4.412	-4.374
ZINC000001539904-1	-5.9	-7.653	-5.046	-6.834	-6.785	-3.92
ZINC000001533462-1	-5.895	-5.421	-5.064	-5.571	-6.716	-4.609
ZINC000001529491-1	-5.879	-6.178	-5.035	-6.234	-5.041	-5.099
ZINC000001597267-1	-5.879	-6.289	-4.876	-5.14	-4.515	-3.598
ZINC000001531060-1	-5.878	-6.418	-5.373	-6.205	-5.595	-5.451
ZINC000001532521-1	-5.832	-4.496	-5.352	-4.385	-6.642	-3.682
ZINC000001599121-1	-5.796	-5.997	-5.617	-6.081	-5.73	-3.823
ZINC000001648182-1	-5.794	-4.832	-3.732	-3.301	-4.198	-3.473
ZINC000001622055-1	-5.789	-5.694	-4.9	-4.261	-3.917	-4.212
ZINC000001420501-2	-5.787	-5.618	-5.602	-5.899	-4.487	-3.706
ZINC000001531857-1	-5.787	-5.587	-3.259	-4.911	-3.603	-2.368
ZINC000001578717-1	-5.776	-6.764	-4.659	-6.251	-5.744	-5.024
ZINC000001531852-1	-5.739	-5.599	-5.425	-5.669	-4.823	-5.71
ZINC000001529592-2	-5.709	-5.815	-4.345	-5.74	-4.654	-3.754
ZINC000001531621-1	-5.694	-6.374	-5.491	-6.556	-5.363	-4.397
ZINC000001532028-1	-5.689	-5.744	-8.335	-7.028	-6.613	-5.257
ZINC000001615112-1	-5.676	-4.632	-7.265	-6.577	-6.031	-4.272
ZINC000001531669-1	-5.673	-4.418	-6.843	-6.755	-5.944	-3.869
ZINC000001531097-1	-5.651	-6.445	-3.041	-3.438	-2.918	-3.174
ZINC000001651247-1	-5.637	-5.818	-3.604	-3.615	-3.961	-2.05
ZINC000001599726-1	-5.618	-6.218	-5.693	-6.631	-4.973	-3.974
ZINC000001532728-1	-5.617	-5.428	-4.698	-4.616	-5.105	-4.721
ZINC000001532614-1	-5.608	-5.446	-3.573	-4.108	-5.087	-4.181
ZINC000001599725-1	-5.594	-5.404	-5.648	-6.699	-5.568	-4.98
ZINC000001492250-1	-5.593	-5.629	-6.204	-4.93	-4.931	-5.55
ZINC000001532777-1	-5.587	-4.748	-4.863	-4.778	-4.15	-3.345
ZINC000001565391-1	-5.572	-5.727	-6.385	-6.825	-6.531	-5.284
ZINC000001565456-1	-5.565	-5.907	-5.545	-5.646	-4.44	-4.193
ZINC000001531868-1	-5.563	-4.441	-3.803	-5.028	-5.876	-4.759
ZINC000001530739-1	-5.541	-5.761	-5.008	-5.665	-5.814	-4.348
ZINC000001530837-1	-5.531	-6.516	-5.475	-6.319	-5.35	-3.783
ZINC000001618969-1	-5.531	-5.86	-6.114	-6.73	-6.487	-5.022
ZINC000001644304-1	-5.512	-6.022	-3.726	-4.93	-4.907	-5.373
ZINC000001532860-1	-5.482	-5.197	-1.231	-2.862	-3.264	-2.757
ZINC000001574834-1	-5.472	-3.655	-6.177	-6.612	-5.247	-4.58
ZINC000001531105-1	-5.46	-5.634	-2.243	-3.405	-2.55	-1.214
ZINC000001598047-1	-5.443	-4.473	-6.887	-6.227	-6.448	-3.928
ZINC000001545188-1	-5.402	-5.43	-4.601	-5.703	-5.198	-4.932
ZINC000001585344-1	-5.385	-5.379	-5.2	-4.617	-4.073	-4.379
ZINC000001650232-1	-5.374	-5.433	-6.352	-6.359	-6.996	-4.293
ZINC000001529313-1	-5.345	-5.45	-3.74	-4.302	-3.847	-5.242
ZINC000001529747-1	-5.329	-5.668	-3.501	-4.777	-4.971	-4.289
ZINC000001529223-1	-5.326	-5.108	-4.005	-3.653	-3.302	-4.206
ZINC000001531641-2	-5.26	-5.07	-5.858	-7.1	-5.216	-2.633
ZINC000001529820-1	-5.257	-5.301	-4.345	-3.96	-3.937	-2.247
ZINC000001529427-1	-5.243	-5.894	-5.108	-5.322	-4.179	-5.882
ZINC000001529195-1	-5.223	-6.299	-4.361	-5.322	-4.136	-4.62
ZINC000001609697-2	-5.199	-6.23	-5.477	-5.72	-5.367	-4.085
ZINC000001529277-1	-5.139	-5.054	-4.713	-4.533	-4.561	-5.182
ZINC000001600957-1	-5.136	-6.469	-4.506	-4.912	-4.865	-3.656
ZINC000001555357-1	-5.12	-5.669	-4.445	-4.647	-4.969	-3.016
ZINC000001531038-1	-5.119	-5.305	-3.592	-3.941	-3.549	-4.831
ZINC000001531037-1	-5.106	-4.967	-3.904	-3.791	-4.909	-4.693
ZINC000001607293-1	-5.102	-5.616	-3.951	-4.219	-4.904	-4.8
ZINC000001531600-1	-5.098	-6.291	-3.693	-4.289	-4.499	-3.175
ZINC000001635599-1	-5.092	-4.907	-4.857	-5.25	-4.967	-4.536
ZINC000001572756-1	-5.076	-5.154	-6.851	-6.377	-6.361	-3.902
ZINC000001544807-1	-5.075	-6.548	-5.224	-5.986	-6.605	-3.11
ZINC000001530242-2	-5.068	-4.687	-5.089	-5.915	-3.744	-2.604
ZINC000001531140-2	-5.067	-4.269	-5.167	-4.82	-4.983	-3.837
ZINC000001531046-1	-5.062	-3.939	-4.262	-4.313	-4.676	-2.084
ZINC000001648302-1	-5.052	-5.578	-4.592	-5.991	-5.23	-4.783
ZINC000001532798-1	-4.962	-4.835	-3.944	-4.006	-5.536	-4.41
ZINC000001566476-1	-4.944	-5.3	-3.44	-5.443	-5.499	-3.208
ZINC000001531613-1	-4.934	-5.407	-3.711	-5.764	-4.237	-2.981
ZINC000001648993-1	-4.917	-4.965	-3.878	-4.873	-4.239	-3.976
ZINC000001529489-1	-4.884	-4.037	-3.439	-3.41	-3.979	-2.712
ZINC000001611869-2	-4.848	-3.798	-5.459	-5.199	-5.845	-2.737
ZINC000001531039-1	-4.837	-5.822	-4.635	-3.619	-5.915	-4.583
ZINC000001529401-1	-4.81	-4.72	-4.956	-4.995	-4.421	-4.568
ZINC000001529491-2	-4.801	-5.086	-4.62	-6.095	-4.178	-2.517
ZINC000001532067-2	-4.788	-5.308	-4.932	-5.77	-5.564	-3.044
ZINC000001531050-1	-4.711	-4.557	-2.813	-3.497	-5.457	-5.662
ZINC000001532245-1	-4.688	-5.274	-4.35	-4.218	-3.346	-3.156
ZINC000001531051-1	-4.683	-5.07	-2.963	-5.2	-5.303	-5.48
ZINC000001584796-1	-4.663	-4.844	-5.457	-6.308	-4.64	-5.166
ZINC000001529583-1	-4.659	-4.003	-2.894	-3.86	-4.47	-4.092
ZINC000001529886-1	-4.6	-4.869	-4.492	-3.844	-5.261	-3.59
ZINC000001532246-1	-4.592	-4.496	-2.65	-3.832	-3.192	-2.285
ZINC000001615392-1	-4.584	-5.812	-5.167	-5.173	-4.361	-5.856
ZINC000001611869-1	-4.578	-2.612	-5.386	-6.448	-4.442	-3.811
ZINC000001576202-1	-4.575	-5.596	-4.252	-4.054	-4.515	-4.537
ZINC000001531140-1	-4.563	-4.432	-4.919	-4.976	-5.131	-3.947
ZINC000001577193-1	-4.562	-4.679	-3.127	-3.618	-3.727	-2.763
ZINC000001530348-1	-4.557	-4.145	-4.891	-4.176	-5.066	-2.788
ZINC000001532530-1	-4.539	-3.918	-3.369	-4.08	-4.737	-5.93
ZINC000001586760-1	-4.529	-5.624	-4.559	-5.865	-5.069	-4.154
ZINC000001532620-1	-4.527	-4.905	-3.535	-3.773	-4.8	-4.192
ZINC000001529819-1	-4.516	-4.66	-2.96	-3.948	-3.274	-2.73
ZINC000001599359-1	-4.5	-6.959	-5.158	-5.788	-4.993	-4.983
ZINC000001532766-1	-4.467	-4.817	-3.904	-4.559	-3.687	-4.654
ZINC000001531043-1	-4.346	-3.938	-2.126	-2.991	-3.765	-3.143
ZINC000001531601-1	-4.329	-4.931	-2.846	-3.884	-3.333	-2.444
ZINC000001531550-1	-4.314	-4.11	-2.466	-2.725	-1.889	-0.281
ZINC000001577208-1	-4.306	-3.814	-2.644	-3.556	-1.926	-2.303
ZINC000001617796-1	-4.306	-2.789	-2.574	-3.214	-3.548	-2.859
ZINC000001609498-1	-4.28	-3.374	-3.758	-3.83	-4.428	-2.764
ZINC000001599076-1	-4.238	-4.125	-4.214	-5.108	-3.735	-3.462
ZINC000001537115-1	-4.227	-4.319	-2.018	-2.246	-2.662	-3.525
ZINC000001570657-1	-4.213	-4.393	-2.656	-3.32	-5.532	-0.619
ZINC000001530846-1	-4.131	-3.901	-3.473	-3.573	-3.84	-2.903
ZINC000001530846-1	-4.131	-3.901	-3.473	-3.573	-3.84	-2.903
ZINC000001531610-1	-4.096	-6.641	-5.108	-5.188	-4.692	-5.101
ZINC000001532111-1	-4.091	-4.787	-4.608	-4.181	-4.848	-3.142
ZINC000001575139-1	-4.081	-4.824	-3.55	-5.763	-6.857	-3.925
ZINC000001529743-1	-4.026	-3.778	-3.457	-3.277	-6.542	-4.579
ZINC000001571334-1	-4.003	-3.316	-2.111	-2.955	-2.477	-3.186
ZINC000001530354-1	-3.989	-4.039	-3.203	-3.408	-2.57	-2.966
ZINC000001531140-3	-3.973	-5.01	-5.115	-5.689	-4.968	-3.861
ZINC000001577199-1	-3.961	-4.053	-3.058	-3.906	-4.782	-2.818
ZINC000001586314-1	-3.96	-4.449	-3.05	-3.368	-3.803	-3.542
ZINC000001586199-1	-3.939	-6.346	-4.358	-3.959	-4.544	-2.843
ZINC000001614080-1	-3.892	-4.148	-6.629	-5.175	-5.537	-4.156
ZINC000001529210-1	-3.869	-5.892	-4.2	-4.713	-3.705	-4.956
ZINC000001529210-1	-3.869	-5.892	-4.2	-4.713	-3.705	-4.956
ZINC000001574837-1	-3.859	-3.314	-4	-4.927	-3.995	-3.241
ZINC000001532732-1	-3.841	-3.766	-3.356	-4.302	-4.081	-2.695
ZINC000001482113-1	-3.839	-4.855	-4.023	-3.946	-5.676	-3.726
ZINC000001532666-1	-3.824	-2.967	-2.487	-2.674	-3.955	-3.254
ZINC000001608904-1	-3.814	-3.924	-3.139	-3.596	-3.663	-2.437
ZINC000001586750-1	-3.805	-4.538	-2.9	-3.364	-4.277	-2.845
ZINC000001541539-1	-3.802	-4.886	-6	-7.318	-3.085	-3.246
ZINC000001531618-1	-3.726	-4.338	-4.24	-4.482	-4.077	-3.153
ZINC000001531148-1	-3.708	-3.924	-2.923	-3.087	-3.141	-3.097
ZINC000001592388-1	-3.676	-4.64	-3.188	-3.326	-2.73	-2.215
ZINC000001531087-1	-3.584	-4.912	-3.113	-4.483	-2.83	-3.829
ZINC000001529208-1	-3.579	-4.852	-3.246	-4.368	-3.081	-3.36
ZINC000001561960-1	-3.578	-3.564	-4.006	-3.48	-3.162	-2.458
ZINC000001531084-1	-3.545	-3.874	-3.722	-4.379	-3.642	-3.149
ZINC000001531619-1	-3.484	-3.11	-3.613	-4.2	-4.184	-2.949
ZINC000001562157-1	-3.475	-3.501	-2.168	-3.012	-2.578	-1.984
ZINC000001653216-1	-3.463	-5.18	-3.495	-4.374	-2.635	-2.836
ZINC000001577197-1	-3.396	-4.537	-2.334	-3.188	-2.077	-2.637
ZINC000001532517-1	-3.363	-3.604	-3.392	-3.372	-3.729	-2.966
ZINC000001531088-1	-3.317	-3.613	-2.942	-3.786	-3.5	-3.118
ZINC000001531529-1	-3.293	-3.514	-2.401	-2.237	-2.088	-1.726
ZINC000001648304-1	-3.288	-4.793	-2.843	-3.756	-3.45	-2.556
ZINC000001529253-1	-3.265	-3.152	-2.974	-2.338	-4.063	-6.105
ZINC000001531059-1	-3.23	-3.436	-2.192	-2.43	-3.24	-5.067
ZINC000001631509-1	-3.175	-4.564	-1.156	-3.39	-1.686	-2.166
ZINC000001529230-1	-3.083	-3.032	-3.549	-3.889	-4.855	-2.84
ZINC000001529222-1	-3.058	-4.433	-2.487	-2.86	-2.239	-2.452
ZINC000001586317-1	-2.984	-4.807	-2.49	-3.657	-3.858	-3.283
ZINC000001641021-1	-2.941	-4.147	-2.544	-3.777	-3.292	-2.941
ZINC000001615323-1	-2.921	-2.923	-3.183	-3.988	-3.683	-2.591
ZINC000001532681-1	-2.917	-2.882	-2.404	-3.49	-3.355	-2.423
ZINC000001597766-1	-2.862	-3.578	-2.317	-2.465	-2.165	-2.027
ZINC000001532820-1	-2.833	-3.336	-1.765	-2.56	-4.509	-4.442
ZINC000001532560-1	-2.763	-2.815	-2.961	-1.454	-4.313	-4.458
ZINC000001531144-1	-2.724	-2.77	-1.929	-2.079	-1.606	-1.795
ZINC000001530416-1	-2.704	-3.828	-3.201	-3.885	-5.287	-2.849
ZINC000001530331-1	-2.683	-2.075	-2.561	-3.711	-3.162	-2.086
ZINC000001531062-1	-2.62	-2.98	-0.587	-1.072	-4.652	-0.78
ZINC000001529234-1	-2.601	-4.403	-3.369	-4.054	-4.517	-2.837
ZINC000001531533-1	-2.487	-2.781	-1.458	-2.611	-1.749	-1.168
ZINC000001531036-1	-2.483	-1.405	-0.809	-0.951	-4.619	0.177
ZINC000001635630-1	-2.481	-3.212	0.198	-1.085	-0.318	1.403
ZINC000001531082-1	-2.396	-1.698	-2.327	-2.741	-2.381	-1.669
ZINC000001608084-1	-2.366	-4.98	-5.652	-6.486	-6.047	-3.74
ZINC000001531150-1	-2.335	-3.808	-2.207	-3.494	-2.266	-1.837
ZINC000001567243-1	-2.26	-2.563	-0.849	-0.939	-1.741	-1.111
ZINC000001532735-1	-2.219	-1.767	-1.328	-2.19	-1.514	-1.69
ZINC000001602836-1	-2.187	-3.334	-3.336	-3.941	-3.227	-2.799
ZINC000001586759-1	-2.172	-2.34	-0.85	-1.22	-1.346	-1.043
ZINC000001571092-1	-2.166	-3.791	-1.975	-3.7	-3.306	-2.092
ZINC000001644076-1	-2.112	-1.513	2.504	-0.447	0.732	0.933
ZINC000001530417-1	-2.065	-2.347	1.125	-1.366	-4.512	0.449
ZINC000001648325-1	-2.031	-2.386	-0.532	-1.894	-0.225	1.164
ZINC000001571215-1	-1.875	-3.04	-2.106	-2.891	-2.377	-1.657
ZINC000001530356-1	-1.833	-1.849	-1.221	-1.018	-1.025	-0.557
ZINC000001529191-1	-1.812	-2.71	-1.981	-2.984	-2.057	-1.568
ZINC000001628119-1	-1.728	-1.838	0.73	-0.948	-3.679	1.013
ZINC000001648227-1	-1.505	-2.023	-1.653	-3.029	-2.805	-1.695
ZINC000001529320-1	-1.493	-1.28	-1.486	-0.579	-0.133	-3.579
ZINC000001608549-1	-1.233	-1.372	-0.21	-0.118	-0.701	0.408
ZINC000001649339-1	-1.072	-0.629	0.478	0.016	-3.208	-2.669
ZINC000001586749-1	-0.976	-0.859	-1.405	-2.078	-1.211	-1.101
ZINC000001531045-1	-0.922	-1.506	-0.351	-1.606	-4.245	0.477
ZINC000001586297-1	-0.878	-1.358	-0.409	-0.877	-3.435	1.207
ZINC000001531083-1	-0.872	-0.887	-1.207	-1.722	-0.968	-0.548
ZINC000001653218-1	-0.761	-3.081	-0.241	-1.731	-0.385	0.313
ZINC000001529403-1	-0.743	-0.592	2.917	0.238	0.49	1.841
ZINC000001606024-1	-0.682	-1.276	-0.522	-0.936	0.27	0.728
ZINC000001529305-1	-0.649	-2.403	-0.24	-1.407	-0.534	0.819
ZINC000001562127-1	-0.608	0.817	0.971	0.297	-2.726	0.281
ZINC000001596062-1	-0.413	-0.492	2.619	1.346	1.416	2.442
ZINC000001530408-1	-0.227	-0.28	-0.466	1.144	1.141	-4.75
ZINC000001529247-1	-0.154	0.434	2.009	1.741	1.48	2.718
ZINC000001648316-1	0.014	-1.411	-0.327	-1.532	0.513	0.042
ZINC000001529229-1	0.087	-1.137	-0.037	-0.957	-3.164	1.227
ZINC000001531085-1	0.173	0.161	1.852	0.714	2.024	2.612
ZINC000001631228-1	0.2	-2.45	-0.096	-0.743	-0.333	1.066
ZINC000001529404-1	0.303	-1.718	1.176	-0.047	0.568	1.783
ZINC000001529498-1	0.315	-1.514	1.044	-1.122	-3.559	1.169
ZINC000001633229-1	0.516	0.628	0.035	-0.44	0.561	0.899
ZINC000001595727-1	0.703	-0.855	0.717	-0.331	0.681	1.616
ZINC000001577120-1	0.853	-0.227	0.679	0.351	-2.609	2.513
ZINC000001571216-1	1.591	0.94	1.331	0.526	0.813	2.021
ZINC000002097389-1	-9.916	-9.253	-5.777	-8.073	-8.143	-5.847
ZINC000002008848-1	-9.824	-8.905	-6.982	-6.146	-7.678	-4.356
ZINC000002083220-1	-9.54	-9.648	-7.069	-7.309	-5.288	-5.135
ZINC000001916008-1	-9.481	-10.127	-7.502	-7.503	-5.372	-5.128
ZINC000002008850-1	-9.268	-10.201	-5.484	-6.57	-6.08	-4.093
ZINC000001755832-1	-9.211	-8.497	-6.432	-7.29	-6.543	-7.593
ZINC000001721695-1	-9.208	-9.563	-7.477	-7.306	-6.499	-4.497
ZINC000001721693-1	-9.2	-8.417	-8.083	-7.134	-7.782	-6.26
ZINC000001667455-1	-9.141	-8.641	-6.739	-7.458	-8.403	-6.21
ZINC000002015811-1	-8.863	-9.714	-6.198	-6.418	-5.506	-5.576
ZINC000002008845-1	-8.805	-8.649	-7.97	-5.817	-7.754	-5.173
ZINC000001668768-1	-8.785	-7.993	-8.221	-7.53	-6.296	-4.749
ZINC000001856367-1	-8.738	-9.038	-6.184	-7.617	-6.426	-4.457
ZINC000001713168-1	-8.699	-8.638	-6.598	-8.093	-5.69	-3.659
ZINC000002040085-3	-8.683	-4.852	-6.227	-5.781	-5.265	-4.9
ZINC000001763759-1	-8.61	-9.262	-7.341	-7.093	-6.001	-4.927
ZINC000001709414-1	-8.605	-8.737	-7.169	-7.218	-5.854	-5.94
ZINC000002020114-1	-8.578	-8.573	-5.314	-7.851	-7.18	-7.53
ZINC000002109876-1	-8.524	-9.015	-7.953	-7.107	-5.892	-3.822
ZINC000001668225-1	-8.495	-6.352	-6.652	-6.476	-6.526	-4.005
ZINC000001679785-1	-8.485	-8.022	-6.179	-5.923	-5.892	-6.097
ZINC000001668160-1	-8.479	-9.224	-6.628	-7.829	-6.696	-4.532
ZINC000001703457-1	-8.467	-8.694	-6.347	-6.351	-5.242	-4.705
ZINC000001727527-1	-8.466	-6.206	-8.225	-7.352	-5.966	-4.818
ZINC000002015502-1	-8.45	-9.075	-6.151	-7.176	-5.976	-5.104
ZINC000001856358-1	-8.44	-9.181	-6.141	-7.718	-6.48	-4.94
ZINC000001664038-1	-8.434	-6.424	-6.807	-7.028	-5.817	-5.387
ZINC000002038707-1	-8.405	-9.136	-5.317	-6.074	-4.848	-3.588
ZINC000001687273-1	-8.403	-8.429	-6.244	-6.534	-6.742	-4.622
ZINC000002005228-1	-8.324	-8.505	-5.792	-6.373	-5.992	-4.723
ZINC000001722761-1	-8.318	-8.357	-6.56	-7.286	-6.782	-4.171
ZINC000002146973-1	-8.305	-8.558	-7.201	-6.939	-6.077	-6.979
ZINC000001863457-1	-8.276	-8.548	-5.795	-7.93	-6.532	-5.118
ZINC000001665312-1	-8.257	-8.938	-6.212	-5.641	-5.946	-4.985
ZINC000001891034-1	-8.249	-7.663	-5.728	-7.039	-4.831	-4.884
ZINC000002041397-1	-8.247	-8.695	-6.04	-6.134	-4.951	-4.926
ZINC000001763759-2	-8.226	-8.054	-6.147	-6.921	-6.521	-5.213
ZINC000001671624-1	-8.218	-8.977	-6.59	-7.804	-6.454	-8.122
ZINC000002030715-1	-8.216	-8.358	-7.412	-6.781	-7.403	-4.774
ZINC000001668769-1	-8.209	-8.212	-6.158	-7.353	-6.592	-4.831
ZINC000001842391-1	-8.204	-7.833	-6.05	-6.399	-5.829	-5.835
ZINC000001872258-1	-8.173	-9.692	-7.322	-7.857	-6.764	-4.827
ZINC000002031811-1	-8.158	-8.338	-6.907	-6.473	-5.789	-4.665
ZINC000001747104-1	-8.142	-7.059	-6.595	-6.682	-6.92	-5.784
ZINC000001707691-1	-8.129	-4.653	-6.524	-5.604	-5.511	-4.454
ZINC000001689531-1	-8.125	-6.577	-6.321	-6.955	-8.704	-5.127
ZINC000001714287-1	-8.125	-8.64	-6.239	-7.647	-7.947	-4.251
ZINC000001856370-1	-8.12	-9.09	-6.312	-7.991	-7.868	-5.543
ZINC000001689527-1	-8.116	-8.383	-7.312	-7.314	-7.813	-5.807
ZINC000001704557-1	-8.113	-8.622	-7.866	-6.382	-7.22	-3.99
ZINC000001908332-1	-8.097	-7.315	-7.254	-8.18	-5.194	-4.527
ZINC000002015152-1	-8.071	-7.812	-7.201	-6.556	-7.406	-5.507
ZINC000002145015-1	-8.062	-5.128	-6.948	-7.178	-6.443	-4.88
ZINC000002040886-1	-8.061	-8.15	-6.565	-6.456	-5.564	-4.633
ZINC000001663630-1	-8.044	-5.023	-7.021	-5.59	-6.248	-4.244
ZINC000001707741-1	-8.041	-7.497	-5.437	-5.763	-7.73	-4.475
ZINC000001721178-1	-8.034	-8.589	-6.561	-6.712	-6.964	-6.134
ZINC000001711826-1	-8.018	-8.256	-5.743	-6.637	-6.606	-3.379
ZINC000001711825-1	-8.017	-8.71	-6.046	-6.053	-6.479	-4.597
ZINC000001761213-1	-8.002	-7.147	-7.319	-7.07	-6.749	-7.506
ZINC000002033589-1	-7.996	-6.171	-5.999	-6.704	-6.465	-5.398
ZINC000001715842-1	-7.98	-8.555	-5.666	-6.546	-6.363	-5.289
ZINC000001995170-1	-7.976	-7.79	-7.582	-7.149	-6.938	-5.577
ZINC000001691011-1	-7.973	-7.741	-6.496	-7.376	-5.939	-5.552
ZINC000001858796-1	-7.973	-9.032	-6.504	-7.205	-5.545	-4.041
ZINC000001996067-1	-7.967	-8.895	-5.798	-5.862	-6.125	-5.499
ZINC000002015638-1	-7.956	-8.63	-7.209	-8.072	-6.862	-7.817
ZINC000001689528-1	-7.952	-8.568	-7.194	-6.773	-8.195	-5.679
ZINC000001689528-1	-7.952	-8.568	-7.194	-6.773	-8.195	-5.679
ZINC000001670024-1	-7.948	-7.687	-6.631	-7.623	-6.429	-7.411
ZINC000001702263-1	-7.935	-8.191	-6.544	-6.702	-5.867	-5
ZINC000002040494-1	-7.92	-4.662	-7.62	-6.462	-5.792	-3.455
ZINC000001724067-1	-7.906	-5.753	-6.996	-7.478	-5.808	-6.265
ZINC000001663391-1	-7.901	-8.141	-7.082	-6.315	-5.747	-5.062
ZINC000002020510-1	-7.897	-6.303	-5.661	-6.464	-5.964	-4.776
ZINC000002010651-1	-7.894	-8.15	-5.505	-6.423	-7.053	-5.586
ZINC000001663631-1	-7.888	-7.373	-6.03	-7.058	-6.915	-6.068
ZINC000001851016-1	-7.879	-8.277	-7.505	-7.075	-5.622	-4.525
ZINC000002139624-1	-7.861	-4.956	-6.36	-6.64	-7.431	-6.192
ZINC000001683675-1	-7.855	-7.782	-6.312	-6.357	-7.188	-4.799
ZINC000001693693-1	-7.803	-8.787	-6.312	-6.454	-5.869	-4.488
ZINC000001731941-1	-7.787	-7.978	-7.393	-6.142	-6.805	-3.234
ZINC000001677825-1	-7.783	-8.568	-7.407	-7.315	-6.095	-5.635
ZINC000002015151-1	-7.731	-7.785	-6.812	-5.749	-6.979	-7.824
ZINC000002083329-1	-7.723	-8.67	-6.44	-7.188	-6.586	-5.673
ZINC000001672057-1	-7.721	-6.052	-6.188	-6.274	-6.606	-4.597
ZINC000002014578-1	-7.716	-8.638	-5.252	-5.396	-7.658	-5.293
ZINC000001663628-1	-7.713	-8.01	-7.657	-7.842	-7.477	-6.134
ZINC000001663393-1	-7.701	-7.483	-7.028	-7.518	-5.915	-5.138
ZINC000002138728-1	-7.683	-7.747	-6.689	-5.225	-6.319	-5.301
ZINC000001728555-1	-7.654	-8.366	-6.944	-6.416	-5.787	-5.434
ZINC000002029390-1	-7.654	-5.741	-6.645	-7.336	-6.504	-4.788
ZINC000001725698-1	-7.646	-7.932	-6.669	-6.588	-7.171	-3.892
ZINC000001767281-1	-7.64	-6.719	-4.767	-6.833	-5.54	-4.412
ZINC000002015274-1	-7.629	-7.98	-4.774	-6.513	-5.825	-6.829
ZINC000002041397-2	-7.625	-8.519	-5.378	-6.047	-5.881	-3.409
ZINC000002034671-1	-7.616	-8.231	-4.474	-5.867	-5.703	-4.709
ZINC000001700205-1	-7.611	-7.801	-5.827	-6.572	-6.405	-4.534
ZINC000001756103-1	-7.608	-6.699	-5.702	-5.948	-5.563	-3.479
ZINC000001708421-1	-7.604	-7.392	-6.883	-6.728	-7.027	-4.828
ZINC000002114142-1	-7.602	-9.28	-6.671	-6.782	-6.721	-4.501
ZINC000002034811-1	-7.558	-6.121	-5.825	-6.971	-6.082	-5.045
ZINC000001716562-1	-7.533	-8.296	-5.069	-6.635	-5.094	-5.89
ZINC000001735195-1	-7.517	-6.263	-6.421	-6.97	-7.516	-8.039
ZINC000001711821-2	-7.517	-3.539	-7.514	-6.031	-5.543	-3.879
ZINC000002160398-1	-7.517	-7.479	-7.135	-7.884	-6.815	-4.02
ZINC000001683484-1	-7.516	-5.644	-5.868	-5.849	-6.2	-4.073
ZINC000001663629-1	-7.5	-6.596	-7.944	-6.874	-7.861	-6.134
ZINC000001662779-1	-7.491	-7.064	-4.216	-5.356	-5.398	-4.619
ZINC000001677782-1	-7.485	-7.283	-6.145	-6.399	-4.624	-3.896
ZINC000002048856-1	-7.483	-8.002	-6.383	-7.614	-7.367	-5.186
ZINC000001667454-1	-7.476	-7.849	-6.87	-7.145	-8.155	-5.159
ZINC000002039761-1	-7.476	-7.069	-4.559	-6.095	-5.914	-4.877
ZINC000002146838-1	-7.474	-6.851	-6.174	-6.434	-5.328	-5.99
ZINC000001856355-1	-7.474	-4.319	-7.031	-6.026	-6.771	-3.541
ZINC000002109870-1	-7.474	-6.025	-5.756	-5.785	-6.791	-4.678
ZINC000001848437-1	-7.442	-7.427	-5.898	-6.345	-5.809	-4.818
ZINC000001848437-1	-7.442	-7.427	-5.898	-6.345	-5.809	-4.818
ZINC000002036848-1	-7.395	-9.369	-6.783	-5.119	-6.652	-4.797
ZINC000001663392-1	-7.385	-8.294	-7.895	-7.132	-6.856	-6.435
ZINC000001708423-1	-7.382	-7.805	-6.572	-6.607	-6.685	-8.457
ZINC000001714282-1	-7.368	-7.929	-6.302	-6.675	-6.102	-4.251
ZINC000001699884-2	-7.327	-6.937	-5.772	-5.978	-5.165	-5.245
ZINC000001730318-1	-7.325	-7.213	-7.136	-6.777	-8.086	-6.976
ZINC000001874356-1	-7.288	-7.718	-6.482	-7.271	-5.919	-5.165
ZINC000002013189-1	-7.276	-7.254	-6.687	-7.055	-7.407	-6.954
ZINC000001731941-2	-7.246	-7.564	-7.09	-5.799	-7.061	-2.447
ZINC000001702514-1	-7.221	-8.796	-7.569	-7.007	-7.758	-5.443
ZINC000001664037-1	-7.192	-7.28	-6.573	-6.842	-6.527	-4.762
ZINC000001681500-1	-7.191	-7.459	-5.745	-5.554	-5.975	-4.912
ZINC000002009569-1	-7.191	-5.748	-6.62	-7.93	-6.098	-3.687
ZINC000001672056-1	-7.187	-7.849	-7.15	-6.818	-6.684	-4.644
ZINC000001711821-1	-7.184	-7.479	-4.033	-5.276	-3.715	-3.774
ZINC000002040085-1	-7.182	-5.601	-5.884	-5.69	-5.588	-3.115
ZINC000001699439-1	-7.182	-6.652	-6.213	-6.688	-5.818	-5.05
ZINC000001704127-1	-7.168	-6.918	-6.157	-6.585	-7.097	-4.885
ZINC000001867028-1	-7.155	-7.589	-6.384	-7.486	-6.671	-5.164
ZINC000002040466-1	-7.153	-8.015	-6.656	-6.301	-6.815	-5.488
ZINC000002047514-1	-7.128	-7.869	-6.943	-6.575	-6.921	-5.174
ZINC000001709836-1	-7.125	-7.277	-6.309	-7.215	-6.693	-5.453
ZINC000001706892-1	-7.11	-8.437	-7.3	-7.397	-6.996	-5.814
ZINC000001666852-1	-7.105	-7.094	-5.728	-7.308	-5.538	-6.968
ZINC000002020510-2	-7.097	-7.359	-6.158	-6.404	-5.444	-5.017
ZINC000002028670-1	-7.095	-8.727	-5.879	-6.443	-5.343	-5.854
ZINC000001699438-1	-7.085	-6.578	-6.137	-7.131	-5.555	-4.513
ZINC000001747831-1	-7.081	-7.166	-6.883	-6.894	-5.871	-4.998
ZINC000002154251-1	-7.065	-6.712	-6.223	-6.334	-6.688	-3.814
ZINC000002040990-1	-7.027	-5.011	-4.44	-5.42	-5.46	-4.665
ZINC000002005324-1	-7.015	-7.266	-7.099	-6.778	-5.86	-5.776
ZINC000001695315-1	-7.006	-5.864	-6.851	-6.552	-5.838	-3.711
ZINC000001843030-1	-6.998	-6.863	-6.154	-5.942	-6.281	-5.794
ZINC000001765815-1	-6.986	-6.717	-6.973	-6.564	-6.146	-6.632
ZINC000001726300-1	-6.975	-5.481	-6.851	-6.958	-5.271	-4.776
ZINC000001690956-1	-6.96	-7.002	-6.273	-6.808	-5.557	-5.447
ZINC000002017925-1	-6.959	-7.164	-6.526	-6.967	-6.337	-5.615
ZINC000001676373-1	-6.945	-5.62	-5.195	-6.327	-4.9	-5.164
ZINC000001692499-1	-6.928	-7.161	-5.401	-5.646	-5.951	-5.71
ZINC000001841383-1	-6.922	-6.895	-5.401	-5.897	-5.578	-4.271
ZINC000002004126-1	-6.92	-5.546	-6.679	-6.918	-6.199	-4.398
ZINC000001850376-1	-6.912	-6.843	-6.596	-7.086	-6.508	-3.366
ZINC000001736725-1	-6.911	-7.425	-6.195	-6.252	-6.123	-4.946
ZINC000001665746-1	-6.905	-7.168	-6.013	-6.681	-6.399	-6.242
ZINC000002039760-1	-6.903	-7.664	-5.211	-6.189	-5.061	-4.101
ZINC000001677791-1	-6.89	-7.032	-5.877	-5.635	-6.928	-4.283
ZINC000001691007-1	-6.885	-8.375	-6.94	-6.566	-5.168	-5.577
ZINC000001689826-1	-6.877	-6.608	-5.897	-6.54	-6.116	-4.306
ZINC000001708728-1	-6.858	-7.311	-8.291	-6.372	-6.722	-4.344
ZINC000001723143-1	-6.856	-8.393	-7.287	-6.73	-6.578	-4.984
ZINC000002041308-1	-6.852	-5.613	-5.427	-6.471	-5.268	-4.899
ZINC000001669445-1	-6.839	-6.213	-7.312	-6.676	-5.894	-5.721
ZINC000002161372-1	-6.838	-7.292	-5.815	-6.017	-5.679	-4.266
ZINC000001846642-1	-6.821	-6.238	-6.671	-6.545	-6.639	-4.939
ZINC000002083321-1	-6.817	-6.689	-6.463	-6.724	-5.994	-4.931
ZINC000001689463-1	-6.766	-6.283	-6.201	-6.161	-6.639	-4.508
ZINC000002037431-1	-6.761	-5.802	-5.221	-6.27	-6.753	-4.105
ZINC000001730009-1	-6.755	-7.778	-7.812	-6.374	-7.202	-7.674
ZINC000002033588-1	-6.735	-5.384	-6.258	-6.654	-6.091	-5.4
ZINC000001695462-1	-6.734	-6.063	-6.347	-5.219	-5.297	-4.564
ZINC000001699423-1	-6.724	-6.204	-6.123	-5.802	-5.126	-4.383
ZINC000002083320-1	-6.724	-8.243	-6.347	-6.359	-6.393	-4.978
ZINC000002118296-1	-6.717	-5.369	-5.834	-6.884	-6.317	-4.711
ZINC000001764753-1	-6.709	-7.46	-6.136	-5.473	-6.128	-5.576
ZINC000001686158-1	-6.696	-7.288	-6.268	-7.645	-5.483	-6.465
ZINC000001850636-1	-6.695	-7.379	-5.328	-5.839	-4.893	-4.007
ZINC000001693601-1	-6.688	-7.122	-7.045	-7.183	-7.273	-5.204
ZINC000001701819-1	-6.673	-6.503	-4.676	-4.843	-5.762	-4.969
ZINC000002040495-1	-6.672	-4.67	-6.14	-5.694	-7.2	-4.45
ZINC000001721659-1	-6.67	-6.231	-5.088	-4.992	-5.551	-4.331
ZINC000002039311-1	-6.664	-5.848	-4.884	-5.09	-5.375	-4.85
ZINC000002005325-1	-6.662	-6.02	-6.895	-6.441	-6.009	-5.626
ZINC000001677916-1	-6.644	-8.142	-6.614	-6.234	-5.841	-6.579
ZINC000001703459-1	-6.637	-8.479	-6.397	-6.663	-5.804	-5.483
ZINC000001726301-1	-6.622	-5.325	-6.35	-6.77	-5.237	-4.32
ZINC000002022508-1	-6.579	-3.781	-3.946	-4.776	-5.347	-4.825
ZINC000001680824-1	-6.559	-6.622	-5.747	-6.399	-5.135	-3.902
ZINC000001757340-1	-6.555	-6.941	-6.168	-6.539	-6.649	-7.302
ZINC000001676026-1	-6.546	-7.566	-6.211	-7.345	-6.261	-6.992
ZINC000001704590-1	-6.522	-5.637	-5.074	-4.652	-3.732	-3.931
ZINC000002011489-1	-6.521	-6.727	-6.118	-6.586	-6.969	-4.954
ZINC000001845807-1	-6.518	-6.318	-5.455	-6.352	-5.799	-4.316
ZINC000001851022-1	-6.509	-7.32	-5.942	-6.846	-6.898	-4.846
ZINC000001872309-1	-6.503	-6.755	-4.452	-7.128	-6.543	-4.692
ZINC000001698748-2	-6.486	-6.508	-5.133	-5.426	-4.898	-5.986
ZINC000001662416-4	-6.476	-9.641	-5.08	-7.255	-4.088	-3.725
ZINC000001845692-1	-6.476	-6.207	-7.164	-6.347	-5.593	-4.711
ZINC000001684797-1	-6.446	-4.923	-8.027	-7.285	-5.41	-3.704
ZINC000002038648-1	-6.431	-7.29	-5.885	-6.571	-6.123	-4.489
ZINC000002039864-1	-6.425	-7.336	-5.392	-6.67	-6.789	-3.925
ZINC000002035995-1	-6.393	-7.271	-6.012	-7.011	-7.233	-4.809
ZINC000001721658-1	-6.371	-6.053	-5.489	-5.158	-6.32	-5.131
ZINC000002017398-1	-6.37	-6.788	-5.716	-5.505	-5.676	-5.062
ZINC000002144658-1	-6.368	-7.542	-5.133	-5.685	-6.49	-3.651
ZINC000001680739-1	-6.365	-6.488	-5.562	-5.928	-4.53	-6.188
ZINC000001686501-1	-6.349	-6.033	-4.959	-5.898	-5.675	-4.461
ZINC000001662416-3	-6.319	-10.311	-6.031	-8.346	-3.629	-4.767
ZINC000001729384-1	-6.293	-8.653	-6.346	-6.369	-6.478	-5.184
ZINC000002004395-1	-6.255	-5.245	-5.459	-6.183	-4.058	-4.055
ZINC000001850029-1	-6.242	-6.08	-6.287	-6.504	-6.379	-5.469
ZINC000002010767-1	-6.225	-6.297	-5.366	-5.584	-5.656	-4.381
ZINC000001747260-1	-6.224	-6.78	-5.487	-6.21	-5.528	-4.873
ZINC000001846611-1	-6.224	-6.385	-4.288	-6.027	-5.342	-3.382
ZINC000002043125-1	-6.222	-7.859	-6.669	-7.172	-5.663	-6.419
ZINC000001662871-1	-6.217	-6.42	-4.546	-6.196	-5.465	-3.369
ZINC000001849800-1	-6.199	-5.748	-5.037	-6.202	-5.375	-5.059
ZINC000002127297-1	-6.187	-6.67	-6.051	-5.875	-4.913	-5.564
ZINC000002034533-1	-6.162	-5.431	-5.606	-5.527	-5.385	-4.565
ZINC000001850908-1	-6.115	-6.965	-5.791	-6.016	-5.653	-3.784
ZINC000001726304-1	-6.106	-4.501	-6.517	-5.623	-4.75	-6.149
ZINC000001706879-1	-6.098	-8.45	-5.525	-6.064	-5.471	-4.124
ZINC000001883067-1	-6.077	-6.163	-5.971	-5.03	-6.472	-4.252
ZINC000001715897-1	-6.035	-6.925	-6.3	-6.7	-6.947	-4.68
ZINC000001685150-1	-6.027	-4.628	-5.477	-6.084	-4.168	-5.188
ZINC000001698748-1	-6.016	-6.633	-4.976	-4.848	-5.113	-5.224
ZINC000001847929-1	-5.992	-6.745	-6.038	-6.923	-5.968	-4.844
ZINC000001669780-1	-5.971	-7.429	-6.473	-7.441	-5.959	-8.243
ZINC000001699884-1	-5.97	-5.717	-5.23	-5.815	-6.164	-3.54
ZINC000002036059-1	-5.959	-5.739	-5.36	-5.347	-6.137	-5.522
ZINC000001677086-1	-5.936	-4.941	-5.48	-6.136	-5.591	-4.56
ZINC000002041733-1	-5.916	-5.521	-5.968	-6.462	-7.803	-4.404
ZINC000001699889-1	-5.905	-7.692	-5.318	-6.499	-4.939	-4.519
ZINC000001675020-1	-5.889	-5.459	-5.319	-5.201	-5.739	-3.898
ZINC000002022074-1	-5.876	-6.104	-5.057	-6.28	-4.473	-4.143
ZINC000001713399-1	-5.868	-6.119	-4.28	-5.157	-5.385	-5.275
ZINC000001704608-1	-5.858	-5.491	-5.04	-5.221	-5.092	-3.942
ZINC000001995110-1	-5.848	-6.477	-4.442	-5.351	-5.298	-4.468
ZINC000001699964-1	-5.836	-5.839	-5.001	-5.738	-5.101	-4.159
ZINC000002037558-1	-5.794	-6.439	-5.186	-6.902	-6.082	-4.106
ZINC000002077814-1	-5.789	-6.822	-5.238	-6.487	-6.094	-4.692
ZINC000001740317-1	-5.76	-5.322	-5.509	-5.841	-5.762	-5.753
ZINC000001719514-2	-5.731	-8	-6.401	-5.054	-3.716	-4.28
ZINC000001699444-1	-5.725	-5.823	-4.604	-5.956	-4.935	-3.766
ZINC000001849759-1	-5.716	-6.676	-3.784	-5.432	-5.674	-4.79
ZINC000001687155-1	-5.704	-6.082	-4.778	-4.34	-4.213	-4.211
ZINC000001666831-1	-5.673	-7.342	-5.559	-5.878	-6.272	-5.401
ZINC000001711814-1	-5.659	-7.582	-6.494	-6.201	-5.887	-4.386
ZINC000001665286-1	-5.653	-5.632	-4.931	-5.454	-5.577	-4.636
ZINC000002018303-1	-5.646	-6.121	-5.498	-5.365	-4.793	-4.458
ZINC000001846557-1	-5.641	-4.341	-5.475	-5.865	-4.841	-3.521
ZINC000001663619-1	-5.636	-5.438	-4.671	-6.389	-5.848	-5.303
ZINC000001850826-1	-5.629	-6.101	-5.97	-7.031	-6.712	-5.241
ZINC000002004083-1	-5.587	-4.495	-6.451	-6.217	-7.31	-4.462
ZINC000002035755-1	-5.578	-6.623	-5.158	-6.675	-5.629	-5.211
ZINC000001853865-1	-5.532	-6.023	-4.471	-4.486	-5.642	-4.964
ZINC000001694437-1	-5.532	-5.607	-6.215	-7.575	-6.654	-4.987
ZINC000001697652-1	-5.53	-5.229	-3.349	-4.554	-4.024	-2.694
ZINC000002004066-1	-5.525	-4.468	-4.794	-5.51	-4.855	-4.162
ZINC000001699432-1	-5.516	-6.196	-5.694	-5.454	-5.612	-4.398
ZINC000001740871-1	-5.492	-5.467	-5.66	-6.229	-5.559	-4.668
ZINC000002034865-1	-5.491	-5.771	-4.422	-4.487	-5.813	-5.317
ZINC000002031579-1	-5.486	-5.664	-5.372	-5.297	-5.107	-5.191
ZINC000002040513-1	-5.467	-4.857	-5.298	-5.327	-5.201	-4.339
ZINC000002008803-1	-5.466	-5.985	-6.963	-7.193	-4.579	-4.112
ZINC000001733040-1	-5.459	-5.109	-4.733	-4.957	-5.352	-4.213
ZINC000001718898-1	-5.443	-5.198	-5.355	-5.684	-4.556	-4.472
ZINC000001693431-1	-5.437	-4.937	-3.508	-3.664	-2.819	-1.755
ZINC000001705450-1	-5.432	-5.079	-7.288	-6.87	-5.647	-4.223
ZINC000001673034-1	-5.419	-5.526	-5.639	-5.94	-5.296	-4.492
ZINC000002040492-1	-5.397	-4.453	-7.394	-6.774	-4.38	-3.204
ZINC000002041084-1	-5.386	-4.996	-5.344	-4.534	-4.756	-4.99
ZINC000001846548-1	-5.373	-4.031	-4.466	-4.086	-4.388	-3.142
ZINC000002038165-1	-5.372	-4.951	-4.279	-4.394	-6.166	-4.973
ZINC000002038441-1	-5.37	-5.78	-3.848	-4.312	-4.994	-3.406
ZINC000001677093-1	-5.368	-6.091	-5.454	-6.338	-5.3	-4.836
ZINC000001694496-1	-5.357	-4.832	-6.768	-6.684	-6.056	-4.01
ZINC000002040493-1	-5.356	-3.928	-6.97	-6.197	-6.071	-3.635
ZINC000002035757-1	-5.353	-6.603	-4.899	-6.667	-5.076	-5.251
ZINC000001819986-1	-5.332	-4.466	-6.215	-6.275	-5.001	-5.184
ZINC000001849758-1	-5.278	-6.57	-5.248	-5.563	-5.791	-4.323
ZINC000001703956-4	-5.273	-4.67	-5.94	-5.575	-5.876	-3.313
ZINC000002017399-1	-5.27	-5.902	-5.575	-5.778	-5.421	-4.864
ZINC000001690417-1	-5.244	-5.589	-4.166	-4.042	-4.496	-4.556
ZINC000001699441-1	-5.238	-5.276	-5.741	-6.734	-5.781	-4.249
ZINC000002003763-1	-5.232	-5.332	-4.907	-4.92	-4.859	-3.234
ZINC000002018446-1	-5.206	-5.162	-5.083	-6.23	-5.156	-3.854
ZINC000001698540-1	-5.203	-5.599	-4.685	-4.731	-4.456	-4.781
ZINC000002040993-1	-5.176	-5.006	-4.004	-4.241	-2.908	-3.354
ZINC000001733761-1	-5.16	-4.59	-3.87	-2.938	-3.74	-3.053
ZINC000001719514-1	-5.156	-7.883	-5.972	-6.351	-5.871	-4.279
ZINC000002077807-1	-5.115	-6.618	-4.426	-4.065	-5.181	-4.759
ZINC000001680715-1	-5.09	-5.917	-4.877	-5.337	-5.572	-5.128
ZINC000001697340-1	-5.09	-4.56	-3.676	-3.955	-4.01	-1.832
ZINC000002037864-1	-5.089	-6.549	-5.61	-6.98	-5.384	-5.025
ZINC000001719890-1	-5.08	-5.342	-3.332	-3.816	-5.243	-7.32
ZINC000001736630-1	-5.072	-6.087	-4.342	-4.702	-4.549	-4.569
ZINC000001997926-1	-5.066	-4.857	-4.646	-5.113	-5.29	-3.543
ZINC000001850669-1	-5.051	-4.032	-4.449	-4.884	-4.363	-3.325
ZINC000002034403-1	-5.028	-4.469	-3.822	-3.923	-3.738	-3.651
ZINC000001679741-1	-5.025	-5.853	-4.598	-4.292	-5.629	-4.288
ZINC000002038642-1	-5	-5.062	-3.283	-4.735	-4.316	-3.883
ZINC000002040085-4	-4.994	-5.637	-5.847	-5.304	-5.395	-4.761
ZINC000002029256-1	-4.991	-4.907	-4.493	-4.431	-5.008	-3.011
ZINC000002037726-1	-4.971	-4.704	-5.191	-5.634	-5.503	-4.584
ZINC000002038614-1	-4.963	-6.12	-3.823	-5.274	-3.946	-2.868
ZINC000002041035-1	-4.959	-5.749	-3.901	-5.355	-4.273	-3.22
ZINC000001760823-1	-4.923	-5.789	-4.477	-5.878	-4.617	-3.922
ZINC000001756774-1	-4.911	-7.517	-5.978	-6.3	-7.142	-5.001
ZINC000001699949-1	-4.905	-4.662	-3.208	-3.679	-3.33	-2.724
ZINC000002013201-1	-4.827	-5.249	-3.991	-4.092	-4.454	-4.098
ZINC000001664994-1	-4.788	-4.588	-4.51	-4.845	-4.335	-3.214
ZINC000002022508-2	-4.765	-4.308	-5.917	-5.657	-5.662	-4.82
ZINC000001699503-1	-4.741	-4.312	-4.531	-4.859	-4.81	-4.128
ZINC000001850898-1	-4.727	-5.21	-5.201	-5.846	-4.893	-4.027
ZINC000001666986-1	-4.664	-4.16	-3.263	-3.375	-3.069	-3.093
ZINC000001850497-1	-4.628	-4.555	-1.289	-3.692	-2.025	-1.742
ZINC000002040970-1	-4.625	-4.548	-2.597	-2.839	-1.761	-1.344
ZINC000001690615-1	-4.561	-4.402	-4.492	-4.055	-3.905	-5.38
ZINC000001850787-1	-4.547	-6.719	-4.155	-4.411	-6.648	-4.101
ZINC000002038818-1	-4.479	-3.675	-3.751	-4.507	-4.256	-4.225
ZINC000002040188-1	-4.473	-3.688	-5.027	-4.678	-4.961	-3.123
ZINC000001846610-1	-4.461	-5.735	-3.279	-4.69	-4.542	-3.488
ZINC000001680400-1	-4.411	-3.994	-3.651	-4.541	-3.215	-3.349
ZINC000002038279-1	-4.373	-5.009	-4.108	-4.532	-4.926	-3.493
ZINC000001703049-1	-4.332	-5.412	-4.541	-5.268	-4.565	-3.937
ZINC000001718898-2	-4.316	-5.276	-3.79	-5.42	-5.163	-3.4
ZINC000001859389-1	-4.3	-5.042	-7.181	-7.157	-6.52	-4.622
ZINC000001850881-1	-4.291	-6.216	-3.814	-4.847	-4.813	-3.049
ZINC000002034524-1	-4.235	-3.958	-4.419	-4.627	-3.956	-2.941
ZINC000001702537-1	-4.232	-3.89	-1.947	-2.378	-3.99	-4.755
ZINC000001841344-1	-4.218	-4.224	-3.516	-3.63	-4.666	-3.106
ZINC000001667603-1	-4.187	-4.397	-2.878	-4.042	-2.79	-3.367
ZINC000001996058-1	-4.163	-8.797	-6.918	-6.513	-4.978	-4.127
ZINC000002011663-1	-4.116	-4.798	-3.846	-4.302	-3.966	-3.004
ZINC000002026960-1	-4.049	-4.611	-2.154	-2.255	-3.114	-2.446
ZINC000001699400-1	-4.037	-4.391	-3.521	-4.338	-3.998	-3.757
ZINC000001690036-1	-3.996	-4.759	-3.159	-3.883	-3.82	-2.894
ZINC000001866952-1	-3.972	-3.776	-2.564	-3.469	-1.634	-2.189
ZINC000001696992-1	-3.958	-3.632	-2.155	-3.22	-2.282	-2.201
ZINC000001700007-1	-3.954	-4.193	-2.895	-3.555	-3.194	-1.878
ZINC000002040502-1	-3.935	-4.191	-3.718	-3.715	-5.167	-3.665
ZINC000001704590-2	-3.911	-4.597	-3.696	-4.395	-3.337	-2.25
ZINC000001677786-1	-3.87	-5.078	-3.235	-4.859	-4.117	-2.765
ZINC000002041302-1	-3.835	-4.79	-3.673	-2.854	-3.928	-3.274
ZINC000002017512-1	-3.813	-5.319	-3.327	-4.208	-4.08	-3.7
ZINC000001680420-1	-3.809	-3.214	-2.125	-3.238	-1.7	-1.879
ZINC000001699996-1	-3.8	-3.421	-2.708	-2.881	-3.25	-1.309
ZINC000001693960-1	-3.795	-3.307	-2.692	-3.327	-4.027	-2.104
ZINC000001712893-1	-3.794	-3.914	-2.127	-2.676	-4.299	-2.693
ZINC000002003408-1	-3.742	-3.93	-2.769	-1.956	-2.813	-2.646
ZINC000001765586-1	-3.691	-2.795	-2.94	-3.587	-2.815	-1.411
ZINC000002040085-2	-3.684	-4.655	-6.506	-5.921	-6.499	-3.431
ZINC000002029886-1	-3.659	-4.791	-3.187	-3.871	-2.864	-2.158
ZINC000001666990-1	-3.629	-4.463	-3.1	-4.295	-3.643	-2.828
ZINC000001703956-2	-3.627	-3.293	-4.823	-5.574	-5.607	-2.549
ZINC000001851030-1	-3.616	-3.057	-2.31	-2.842	-2.577	-1.343
ZINC000002041097-1	-3.585	-2.842	-3.293	-1.937	-1.949	-1.459
ZINC000001726893-1	-3.547	-4.264	-3.05	-3.362	-2.705	-2.514
ZINC000001686874-1	-3.526	-3.013	-3.009	-2.731	-2.403	-2.93
ZINC000001850698-1	-3.504	-3.301	-3.21	-3.717	-4.178	-1.468
ZINC000001664874-1	-3.497	-3.755	-3.116	-3.538	-4.391	-3.262
ZINC000001694563-1	-3.481	-3.016	-4.1	-2.383	-2.643	-2.984
ZINC000001703956-3	-3.46	-3.627	-6.342	-5.347	-4.87	-3.708
ZINC000002031407-1	-3.452	-5.384	-3.818	-3.746	-2.957	-2.591
ZINC000001858769-1	-3.442	-4.538	-2.364	-2.73	-3.207	-0.679
ZINC000001675967-1	-3.432	-4.218	-2.835	-4.191	-3.748	-2.67
ZINC000001686876-1	-3.415	-4.24	-2.148	-2.751	-2.984	-2.459
ZINC000001850920-1	-3.413	-5.264	-3.504	-3.584	-3.387	-3.283
ZINC000001733897-1	-3.363	-3.081	-2.891	-3.624	-2.113	-2.801
ZINC000002035153-1	-3.355	-3.358	-2.471	-3.281	-2.497	-3.615
ZINC000001672876-1	-3.294	-4.777	-3.545	-3.287	-2.942	-3.055
ZINC000002015920-1	-3.284	-3.169	-3.028	-3.793	-3.397	-4.571
ZINC000001841420-1	-3.272	-3.815	-2.701	-2.973	-2.615	-3.113
ZINC000002011664-1	-3.254	-4.496	-2.911	-4.068	-3.994	-3.7
ZINC000001850860-1	-3.191	-3.442	0.542	-1.819	-0.784	1.005
ZINC000001683479-1	-3.135	-4.592	-2.565	-3.36	-3.696	-2.747
ZINC000002038819-1	-3.1	-2.685	-3.015	-3.414	-2.987	-2.299
ZINC000002037829-1	-3.095	-3.003	-3.561	-3.193	-2.68	-2.135
ZINC000001696788-1	-3.078	-2.855	-1.011	-1.195	-2.385	-1.254
ZINC000001687319-1	-3.076	-2.479	-1.069	-1.011	-1.56	-0.937
ZINC000001687154-1	-3.054	-3.982	-2.461	-2.44	-1.785	-2.438
ZINC000002003566-1	-3.043	-3.902	-1.433	-2.936	-2.311	-2.788
ZINC000001911381-1	-3.033	-3.073	-0.539	-2.222	-4.369	0.97
ZINC000002039635-1	-3.015	-4.809	-3.334	-3.733	-3.58	-2.481
ZINC000001850544-1	-2.891	-2.771	-3.276	-3.9	-3.304	-2.833
ZINC000002037477-1	-2.889	-3.873	-2.574	-2.955	-2.836	-2.192
ZINC000002017330-1	-2.861	-4.125	-1.747	-2.93	-2.271	-2.216
ZINC000002038251-1	-2.853	-3.374	-3.14	-3.537	-3.115	-0.094
ZINC000001686990-1	-2.835	-4.648	-2.467	-3.667	-2.122	-1.747
ZINC000001733350-1	-2.801	-3.815	-2.894	-3.099	-3.328	-2.97
ZINC000002017189-1	-2.799	-3.892	-2.673	-2.847	-1.995	-2.446
ZINC000001765531-1	-2.781	-3.128	-2.464	-3.11	-2.225	-3.037
ZINC000002013450-1	-2.764	-3.57	-2.513	-3.487	-2.244	-2.136
ZINC000002031610-1	-2.754	-3.837	-1.596	-3.023	-2.088	-1.977
ZINC000001845731-1	-2.738	-3.628	-3.223	-3.821	-3.869	-3.479
ZINC000001703956-1	-2.735	-3.993	-6.175	-6.01	-5.046	-4.111
ZINC000002125883-1	-2.726	-4.431	-4.724	-6.062	-3.181	-4.311
ZINC000002038774-1	-2.674	-2.189	-2.244	-3.946	-3.425	-2.954
ZINC000001677809-1	-2.621	-3.5	-2.288	-2.497	-2.212	-1.335
ZINC000001850444-1	-2.595	-4.378	-2.021	-3.285	-2.36	-2.026
ZINC000002014252-1	-2.575	-2.001	-2.792	-3.909	-3.263	-1.929
ZINC000002039356-1	-2.561	-4.088	-2.008	-2.921	-2.41	-2.321
ZINC000002040946-1	-2.545	-3.285	-1.595	-2.248	-2.158	-0.675
ZINC000001687017-1	-2.533	-2.648	-2.354	-2.386	-3.126	-2.025
ZINC000001850579-1	-2.533	-4.692	-3.767	-3.157	-2.842	-2.736
ZINC000002016589-1	-2.495	-3.041	-2.289	-3.351	-2.846	-2.536
ZINC000002015871-1	-2.491	-3.17	-3.193	-3.444	-3.289	-3.367
ZINC000001699882-1	-2.459	-2.686	-1.983	-2.134	-1.603	-2.008
ZINC000002012062-1	-2.373	-4.028	-2.511	-3.11	-1.818	-2.213
ZINC000002037243-1	-2.371	-3.166	-1.225	-2.214	-5.046	0.091
ZINC000001691363-1	-2.314	-3.079	-2.416	-3.144	-2.446	-2.344
ZINC000001693894-1	-2.276	-2.583	1.74	0.143	0.175	1.752
ZINC000001699974-1	-2.105	-2.575	-1.423	-1.967	-1.326	0.827
ZINC000001666984-1	-2.061	-3.44	-1.235	-2.35	-1.628	-2.102
ZINC000001848558-1	-2.027	-2.826	0.536	-0.949	-0.266	0.688
ZINC000001694423-1	-1.817	-2.572	-0.139	-0.922	-0.553	0.25
ZINC000001698517-1	-1.797	-1.811	-2.278	-2.873	-2.645	-1.812
ZINC000001693736-1	-1.76	-1.724	0.658	-1.09	-3.237	-0.473
ZINC000001699506-1	-1.742	-1.004	-1.27	-1.939	-1.542	-1.451
ZINC000002031631-1	-1.447	-1.444	-1.723	-1.709	-0.669	-1.567
ZINC000002023332-1	-1.434	-2.292	1.062	-0.825	1.313	1.65
ZINC000001689486-1	-1.407	-2.289	-1.156	-2.063	-0.509	-0.146
ZINC000001680803-1	-1.352	-0.987	3.029	0.59	0.747	1.605
ZINC000001677799-1	-1.268	-2.207	-0.372	-0.821	0.455	1.093
ZINC000001680661-1	-1.262	-2.695	-0.505	-0.999	-0.287	0.429
ZINC000001699425-1	-1.001	-1.338	-0.502	-1.901	-1.633	-1.081
ZINC000001689827-1	-0.851	-1.306	0.592	-0.645	-4.006	0.786
ZINC000002037148-1	-0.648	-1.993	-1.196	-1.786	-3.489	0.376
ZINC000001698519-1	-0.584	-0.569	1.505	0.147	0.967	2.46
ZINC000002019866-1	-0.442	-2.156	-1.265	-2.644	-1.74	-0.846
ZINC000002039284-1	-0.408	-1.597	-0.35	-1.27	-0.209	1.144
ZINC000001841213-1	-0.251	-0.824	-0.542	-1.365	-0.943	0.375
ZINC000001693738-1	-0.202	-0.311	1.658	0.03	0.726	1.783
ZINC000002039359-1	-0.131	-1.046	1.417	-0.164	0.371	1.576
ZINC000002034113-1	-0.128	-2.447	0.234	-1.002	-0.255	0.406
ZINC000001694404-1	-0.118	-2.134	-0.284	-0.13	-0.321	0.942
ZINC000001672809-1	-0.097	-1.514	-0.248	-1.309	-0.151	0.184
ZINC000001708386-1	-0.007	-0.124	2.557	0.228	1.873	2.315
ZINC000001693893-1	0.103	0.088	2.715	0.864	1.54	1.278
ZINC000002039358-1	0.784	-1.647	0.594	0.593	0.372	1.902
ZINC000001693270-1	0.891	-0.607	0.757	0.243	0.531	1.863
ZINC000001693211-1	1.126	0.68	1.24	0.231	1.513	1.976
ZINC000002039891-1	1.253	0.845	1.298	0.413	0.947	1.609
ZINC000001718715-1	1.335	1.196	2.687	1.403	2.335	3.591
ZINC000002010892-1	1.675	0.373	1.059	0.428	-1.666	1.01
ZINC000001686993-1	1.959	2.052	3.322	1.548	1.925	2.825
ZINC000001718855-1	2.107	0.775	3.392	1.582	2.395	2.801
ZINC000001699445-1	3.232	2.473	2.921	1.86	2.409	3.357
ZINC000001691021-1	3.268	3.432	2.669	2.099	2.856	3.682
ZINC000003919243-1	-11.109	-4.723	-8.436	-7.656	-8.146	-6.332
ZINC000003881372-1	-10.03	-10.301	-4.686	-7.356	-6.193	-5.45
ZINC000003644943-1	-9.852	-8.274	-6.506	-7.281	-6.598	-3.477
ZINC000003871989-1	-9.851	-9.4	-7.56	-5.615	-5.644	-4.706
ZINC000003830747-1	-9.799	-7.979	-7.853	-6.19	-5.134	-4.792
ZINC000003875407-1	-9.746	-9.955	-6.127	-5.526	-4.671	-4.514
ZINC000003791929-1	-9.724	-9.803	-5.827	-7.628	-5.176	-6.967
ZINC000002526482-1	-9.689	-10.13	-7.729	-5.604	-5.773	-5.147
ZINC000002729540-1	-9.581	-7.881	-6.593	-6.838	-5.473	-4.743
ZINC000003861620-1	-9.557	-8.276	-7.2	-7.642	-6.463	-6.049
ZINC000003791931-1	-9.477	-10.332	-5.302	-7.591	-4.402	-3.407
ZINC000002539633-1	-9.373	-9.225	-5.386	-6.979	-6.411	-3.955
ZINC000003819459-1	-9.33	-8.778	-5.448	-6.783	-6.779	-4.529
ZINC000003875408-2	-9.329	-8.669	-7.232	-6.325	-5.482	-6.162
ZINC000003831417-1	-9.315	-9.333	-5.331	-6.534	-5.108	-6.626
ZINC000003647492-1	-9.268	-9.954	-6.777	-7.501	-6.095	-5.396
ZINC000002525131-1	-9.255	-8.092	-6.371	-6.14	-4.941	-4.513
ZINC000002563650-1	-9.247	-9.214	-7.44	-7.336	-7.869	-5.783
ZINC000003871492-1	-9.227	-9.717	-6.11	-7.089	-4.355	-2.838
ZINC000003875985-1	-9.186	-10.202	-6.671	-6.855	-4.508	-5.835
ZINC000003875408-1	-9.152	-8.698	-6.567	-5.971	-7.577	-5.918
ZINC000003644977-1	-9.148	-9.147	-7.407	-7.194	-8.019	-5.945
ZINC000003813088-1	-9.147	-8.772	-6.502	-6.646	-7.266	-5.036
ZINC000003871182-1	-9.129	-5.902	-8.156	-7.074	-7.012	-3.93
ZINC000003872235-1	-9.073	-6.991	-6.915	-6.247	-5.215	-6.57
ZINC000002570135-1	-8.975	-9.422	-6.564	-7.347	-7.167	-7.443
ZINC000002561287-1	-8.96	-7.598	-6.188	-6.564	-7.626	-4.275
ZINC000003644852-1	-8.951	-9.348	-6.18	-5.936	-4.547	-6.558
ZINC000003873159-1	-8.933	-9.357	-8.568	-7.654	-6.989	-4.676
ZINC000003645200-1	-8.928	-8.192	-6.301	-6.312	-5.617	-5.387
ZINC000003870707-1	-8.897	-6.684	-6.476	-6.928	-7.759	-6.296
ZINC000003637160-1	-8.884	-8.987	-7.151	-6.616	-6.79	-4.351
ZINC000003646270-1	-8.871	-7.874	-7.17	-7.047	-5.994	-6.231
ZINC000003875982-1	-8.87	-10.618	-7.439	-7.099	-4.94	-2.915
ZINC000003894725-1	-8.86	-6.837	-7.59	-7.303	-6.818	-5.771
ZINC000003589247-1	-8.856	-8.83	-7.003	-6.104	-7.935	-4.9
ZINC000002570158-1	-8.837	-8.317	-5.595	-7.141	-9.085	-4.435
ZINC000002584002-1	-8.813	-9.679	-6.813	-7.07	-5.956	-4.409
ZINC000003777403-1	-8.801	-7.342	-7.211	-6.36	-6.149	-5.472
ZINC000003651079-1	-8.781	-8.56	-7.349	-7.862	-7.432	-6.024
ZINC000003581762-1	-8.779	-9.584	-6.005	-7.383	-7.085	-6.182
ZINC000003873122-1	-8.763	-8.682	-6.455	-6.234	-8.869	-4.544
ZINC000002539737-1	-8.702	-9.869	-5.78	-6.608	-4.566	-2.724
ZINC000002392248-1	-8.688	-7.866	-6.924	-7.153	-7.506	-4.614
ZINC000003873123-1	-8.642	-8.615	-6.285	-6.917	-4.372	-5.147
ZINC000003872044-1	-8.638	-9.227	-6.861	-7.618	-5.89	-5.393
ZINC000003869266-1	-8.633	-7.315	-5.408	-6.064	-6.754	-5.327
ZINC000003644430-1	-8.632	-9.74	-6.67	-7.623	-5.91	-4.035
ZINC000002560889-1	-8.614	-8.183	-6.465	-6.223	-6.524	-4.812
ZINC000002529828-1	-8.604	-8.3	-7.376	-6.622	-5.745	-3.089
ZINC000003872206-1	-8.601	-7.945	-6.206	-7.363	-6.345	-4.604
ZINC000002561260-1	-8.588	-9.041	-6.706	-6.146	-5.969	-4.52
ZINC000003860432-1	-8.583	-7.552	-6.499	-6.374	-5.399	-4.725
ZINC000003874988-1	-8.577	-4.722	-6.728	-7.18	-6.365	-4.425
ZINC000002572535-1	-8.573	-8.355	-6.34	-7.334	-5.771	-3.9
ZINC000002561259-1	-8.559	-8.894	-7.001	-7.991	-6.3	-6.911
ZINC000003651278-1	-8.535	-4.976	-6.648	-7.233	-5.301	-4.748
ZINC000003197739-1	-8.52	-5.677	-5.607	-6.147	-5.729	-5.734
ZINC000003646128-1	-8.482	-5.508	-7.562	-6.237	-5.938	-4.424
ZINC000003652942-1	-8.477	-8.529	-7.297	-6.708	-8.333	-5.726
ZINC000003815415-1	-8.444	-8.154	-7.501	-7.174	-6.597	-5.033
ZINC000003800039-1	-8.44	-8.41	-5.276	-6.795	-6.044	-4.739
ZINC000003824868-1	-8.433	-8.526	-6.64	-6.448	-6.99	-4.747
ZINC000003647376-1	-8.409	-8.695	-6.464	-7.058	-6.81	-4.383
ZINC000003915612-1	-8.397	-5.097	-7.444	-6.301	-6.596	-6
ZINC000003861661-1	-8.394	-8.076	-5.245	-7.156	-7.505	-5.093
ZINC000003875620-1	-8.374	-7.951	-6.532	-7.04	-6.249	-7.786
ZINC000002516832-1	-8.357	-7.669	-6.296	-6.494	-5.855	-5.9
ZINC000003871891-1	-8.343	-8.243	-4.855	-6.398	-6.239	-5.187
ZINC000003861630-1	-8.339	-7.478	-6.519	-6.764	-6.769	-4.553
ZINC000003847495-1	-8.335	-7.385	-6.292	-6.618	-5.914	-4.598
ZINC000003881412-1	-8.331	-8.233	-6.2	-6.816	-5.301	-5.833
ZINC000003882527-1	-8.291	-7.712	-4.551	-5.486	-6.574	-4.045
ZINC000002561271-1	-8.291	-8.876	-6.824	-7.039	-5.502	-4.935
ZINC000002383163-1	-8.287	-8.613	-6.555	-5.755	-6.648	-3.933
ZINC000003645832-1	-8.287	-9.894	-7.738	-6.206	-5.204	-3.849
ZINC000002558159-1	-8.28	-8.416	-7.114	-7.864	-7.171	-6.82
ZINC000003871358-1	-8.267	-8.513	-7.32	-7.035	-5.808	-8.265
ZINC000003594417-1	-8.25	-8.605	-6.964	-6.564	-6.552	-4.757
ZINC000002539690-1	-8.248	-8.234	-6.368	-7.845	-5.289	-4.873
ZINC000003881797-1	-8.24	-8.116	-5.967	-6.96	-6.05	-3.927
ZINC000003870338-1	-8.228	-6.688	-6.53	-7.612	-7.186	-5.041
ZINC000003644994-1	-8.21	-5.597	-6.542	-6.232	-5.772	-5.018
ZINC000002561256-1	-8.201	-6.696	-7.714	-6.642	-7.482	-5.488
ZINC000003197541-1	-8.184	-8.09	-6.8	-7.328	-7.464	-6.626
ZINC000002558108-1	-8.142	-7.874	-5.42	-6.704	-5.77	-5.256
ZINC000002561270-1	-8.14	-4.883	-5.976	-6.804	-6.273	-4.408
ZINC000003647753-1	-8.128	-7.775	-7.546	-7.51	-8.722	-5.585
ZINC000002561268-1	-8.122	-8.48	-6.418	-6.579	-5.572	-7.651
ZINC000003136353-1	-8.103	-8.682	-5.614	-4.674	-6.607	-5.805
ZINC000003918303-1	-8.099	-4.079	-5.003	-4.818	-7.317	-6.74
ZINC000002554893-1	-8.089	-8.911	-6.485	-6.611	-6.334	-7.264
ZINC000003872070-1	-8.086	-8.333	-7.225	-7.368	-7.281	-8.064
ZINC000003847505-1	-8.078	-6.846	-4.676	-6.22	-6.041	-4.702
ZINC000003804531-1	-8.076	-7.698	-6.864	-5.437	-6.89	-5.763
ZINC000003871640-1	-8.069	-4.744	-6.421	-6.356	-8.583	-7.341
ZINC000003203266-1	-8.058	-6.991	-7.135	-7.049	-6.337	-4.58
ZINC000002566163-1	-8.044	-8.936	-5.948	-6.872	-6.842	-5.165
ZINC000003881368-1	-8.038	-6.346	-5.554	-5.693	-6.264	-6.024
ZINC000002566159-1	-8.037	-7.811	-6.934	-6.473	-5.481	-4.231
ZINC000003594418-1	-8.024	-6.717	-6.646	-6.344	-7	-4.72
ZINC000002566769-1	-8.005	-8.445	-6.848	-5.657	-6.352	-4.417
ZINC000003875364-1	-8.004	-7.835	-4.434	-6.374	-6.215	-4.395
ZINC000002267806-1	-7.984	-8.14	-6.278	-6.295	-5.364	-4.037
ZINC000002558155-1	-7.978	-8.456	-6.948	-7.508	-7.968	-5.368
ZINC000003861633-1	-7.975	-6.937	-6.669	-6.608	-6.327	-4.184
ZINC000003882101-1	-7.953	-8.148	-6.167	-4.787	-6.564	-6.432
ZINC000003875844-1	-7.95	-7.819	-5.697	-6.172	-5.323	-4.419
ZINC000003881784-1	-7.941	-8.77	-6.637	-6.679	-6.46	-5.833
ZINC000002392262-1	-7.94	-8.405	-6.322	-6.883	-7.097	-4.1
ZINC000003914809-1	-7.937	-8.082	-4.959	-5.741	-6.072	-4.801
ZINC000003807917-1	-7.924	-8.402	-5.57	-6.947	-7.35	-4.664
ZINC000003881558-1	-7.915	-7.905	-6.867	-6.07	-8.186	-4.178
ZINC000003644363-1	-7.912	-4.937	-6.664	-6.494	-7.074	-4.933
ZINC000003630056-1	-7.91	-8.543	-5.375	-6.751	-6.834	-4.33
ZINC000003861550-1	-7.905	-7.955	-4.704	-6.786	-5.884	-4.597
ZINC000003871804-2	-7.879	-7.029	-5.569	-6.386	-6.284	-5.376
ZINC000002578057-1	-7.873	-8.804	-7.333	-7.126	-5.47	-4.248
ZINC000003860441-1	-7.865	-8.054	-6.158	-4.579	-6.346	-6.281
ZINC000002559943-1	-7.855	-8.036	-6.117	-7.882	-4.569	-7.853
ZINC000003849371-1	-7.832	-6.334	-6.856	-6.403	-7.332	-7.218
ZINC000003585514-1	-7.822	-6.983	-6.672	-6.77	-6.343	-3.727
ZINC000003881804-1	-7.814	-7.614	-6.288	-6.818	-6.128	-4.798
ZINC000003875336-1	-7.813	-5.745	-5.249	-5.462	-6.529	-5.135
ZINC000003648307-1	-7.81	-9.047	-7.516	-6.871	-7.053	-7.658
ZINC000003881350-1	-7.796	-7.788	-5.73	-6.903	-6.298	-3.867
ZINC000003847491-1	-7.791	-8.313	-6.421	-7.172	-6.8	-4.916
ZINC000003918875-1	-7.754	-9.505	-7.113	-7.4	-6.495	-5.296
ZINC000003881649-1	-7.745	-8.334	-7.258	-6.625	-7.038	-4.956
ZINC000002556383-1	-7.744	-6.861	-7.023	-6.727	-8.121	-7.009
ZINC000003610022-1	-7.735	-7.76	-5.729	-7.16	-6.337	-5.491
ZINC000003869607-2	-7.725	-6.772	-5.7	-6.408	-7.243	-4.146
ZINC000002576201-1	-7.723	-7.792	-6.362	-6.891	-6.508	-5.266
ZINC000003793048-1	-7.713	-5.441	-5.762	-7.147	-6.681	-5.742
ZINC000003641074-1	-7.709	-7.588	-5.406	-6.044	-6.731	-3.541
ZINC000003869607-1	-7.706	-5.356	-6.121	-6.207	-6.743	-5.152
ZINC000002559362-1	-7.704	-8.034	-5.185	-6.237	-7.011	-5.41
ZINC000003321627-1	-7.691	-8.153	-5.953	-6.278	-6.066	-6.984
ZINC000002566056-1	-7.682	-8.273	-7.852	-6.883	-6.63	-7.751
ZINC000003860956-1	-7.678	-7.448	-4.844	-6.29	-6.588	-4.394
ZINC000002506781-1	-7.668	-7.672	-5.969	-6.208	-4.863	-5.158
ZINC000003869768-1	-7.659	-7.286	-7.635	-7.103	-8.195	-7.701
ZINC000002522581-1	-7.647	-7.724	-5.581	-6.712	-5.65	-3.862
ZINC000003831000-1	-7.627	-7.509	-4.625	-5.15	-6.3	-4.001
[truncated: 28,483 more rows]
